# Supplementary material for: Dynamically Interacting Protein Networks Provide a Mechanism to Overcome the Enormous Intrinsic Barrier to Orotidine 5′-Monophosphate Decarboxylation
Source: ACS Cent Sci. 2025 Jul 11;11(8):1377–90. doi: 10.1021/acscentsci.5c00590 (PMC12395307; doi:10.1021/acscentsci.5c00590)
Supplement: Supplementary file 2 [file oc5c00590_si_002.xlsx]

## Sheet: HDX-Summary Table
Data Set	Mt-OMPDC-WT	Mt-OMPDC-L123A
HDX reaction details	50 mM MOPS buffer, pDread = 6.7, 25 °C	50 mM MOPS buffer, pDread = 6.7, 25 °C
HDX time course	0s, 10s, 20s, 30s, 45s, 60s, 120s, 300s, 600s, 1800s, 3600s, 5400s, 7200s, 10800s, 14400s	0s, 10s, 20s, 30s, 45s, 60s, 120s, 300s, 600s, 1800s, 3600s, 5400s, 7200s, 10800s, 14400s
HDX temperature	15°C, 20°C, 25°C, 35°C,45°C,50°C and 55°C	15°C, 20°C, 25°C, 35°C,45°C,50°C and 55°C
HDX control samples	non-labeled control (WT protein)	non-labeled control (L123A)
HDX condition	Apo and 6-Aza UMP bound OMPDC	Apo and 6-Aza UMP bound OMPDC
Mean Back-exchange	43.9% (10.7)
# of Peptides	19
Sequence coverage	0.94
Average peptide length / Redundancy	12 (4.4)
Replicates (biological or technical)	2 (biological)	2 (biological)
Repeatability	~ 0.15-0.2 Da average standard deviation	~ 0.2-0.25 Da average standard deviation

## Sheet: WT(L)- Data
WT(L) - 15C									WT(L) - 20C									WT(L) - 25C									WT(L) - 35C									WT(L) - 45C									WT(L) - 50C
Peptide start no	Peptide end no	charge	sequence	temperature	timepoint (min)	avg D-uptake (Da)	sd (Da)		Peptide start no	Peptide end no	charge	sequence	temperature	timepoint (min)	avg D-uptake (Da)	sd (Da)		Peptide start no	Peptide end no	charge	sequence	temperature	timepoint (min)	avg D-uptake (Da)	sd (Da)		Peptide start no	Peptide end no	charge	sequence	temperature	timepoint (min)	avg D-uptake (Da)	sd (Da)		Peptide start no	Peptide end no	charge	sequence	temperature	timepoint (min)	avg D-uptake (Da)	sd (Da)		Peptide start no	Peptide end no	charge	sequence	temperature
-2	9	3	GGSMRSRRVDVM	15C	0	0	0		-2	9	3	GGSMRSRRVDVM	20C	0	0	0		-2	9	3	GGSMRSRRVDVM	25C	0	0	0		-2	9	3	GGSMRSRRVDVM	35C	0	0	0		-2	9	3	GGSMRSRRVDVM	45C	0	0	0		-2	9	3	GGSMRSRRVDVM	50C
-2	9	3	GGSMRSRRVDVM	15C	0.166667	7.22247	0.177747		-2	9	3	GGSMRSRRVDVM	20C	0.166667	7.2878	0.520578		-2	9	3	GGSMRSRRVDVM	25C	0.166667	8.02434	0.286552		-2	9	3	GGSMRSRRVDVM	35C	0.166667	8.56655	0.236371		-2	9	3	GGSMRSRRVDVM	45C	0.166667	9.69905	0.234964		-2	9	3	GGSMRSRRVDVM	50C
-2	9	3	GGSMRSRRVDVM	15C	0.333333	7.4755	0.0168836		-2	9	3	GGSMRSRRVDVM	20C	0.333333	7.84626	0.180092		-2	9	3	GGSMRSRRVDVM	25C	0.333333	8.1749	0.377536		-2	9	3	GGSMRSRRVDVM	35C	0.333333	9.19631	0.044554		-2	9	3	GGSMRSRRVDVM	45C	0.333333	10.0983	0.323134		-2	9	3	GGSMRSRRVDVM	50C
-2	9	3	GGSMRSRRVDVM	15C	0.5	7.73948	0.087232		-2	9	3	GGSMRSRRVDVM	20C	0.5	8.28301	0.0680034		-2	9	3	GGSMRSRRVDVM	25C	0.5	8.67665	0.183844		-2	9	3	GGSMRSRRVDVM	35C	0.5	9.6251	0.188534		-2	9	3	GGSMRSRRVDVM	45C	0.5	10.153	0.325479		-2	9	3	GGSMRSRRVDVM	50C
-2	9	3	GGSMRSRRVDVM	15C	0.75	8.27306	0.269669		-2	9	3	GGSMRSRRVDVM	20C	0.75	8.738	0.0201665		-2	9	3	GGSMRSRRVDVM	25C	0.75	9.06034	0.373784		-2	9	3	GGSMRSRRVDVM	35C	0.75	9.32498	0.141166		-2	9	3	GGSMRSRRVDVM	45C	0.75	9.9743	0.417869		-2	9	3	GGSMRSRRVDVM	50C
-2	9	3	GGSMRSRRVDVM	15C	1	8.40704	0.193693		-2	9	3	GGSMRSRRVDVM	20C	1	8.74629	0.146325		-2	9	3	GGSMRSRRVDVM	25C	1	9.32796	0.25982		-2	9	3	GGSMRSRRVDVM	35C	1	9.82706	0.378474		-2	9	3	GGSMRSRRVDVM	45C	1	10.0144	0.0262634		-2	9	3	GGSMRSRRVDVM	50C
-2	9	3	GGSMRSRRVDVM	15C	2	8.737	0.485873		-2	9	3	GGSMRSRRVDVM	20C	2	9.50372	0.0928599		-2	9	3	GGSMRSRRVDVM	25C	2	9.60222	0.396296		-2	9	3	GGSMRSRRVDVM	35C	2	9.71464	0.305781		-2	9	3	GGSMRSRRVDVM	45C	2	9.70734	0.0647205		-2	9	3	GGSMRSRRVDVM	50C
-2	9	3	GGSMRSRRVDVM	15C	5	9.83336	0.25982		-2	9	3	GGSMRSRRVDVM	20C	5	9.8506	0.0572167		-2	9	3	GGSMRSRRVDVM	25C	5	9.69971	0.0736313		-2	9	3	GGSMRSRRVDVM	35C	5	9.74913	0.301091		-2	9	3	GGSMRSRRVDVM	45C	5	9.71265	0.0759763		-2	9	3	GGSMRSRRVDVM	50C
-2	9	3	GGSMRSRRVDVM	15C	10	9.85989	0.00750383		-2	9	3	GGSMRSRRVDVM	20C	10	9.73918	0.140697		-2	9	3	GGSMRSRRVDVM	25C	10	9.52064	0.886859		-2	9	3	GGSMRSRRVDVM	35C	10	9.82606	0.138821		-2	9	3	GGSMRSRRVDVM	45C	10	9.71795	0.32923		-2	9	3	GGSMRSRRVDVM	50C
-2	9	3	GGSMRSRRVDVM	15C	30	10.0211	0.159456		-2	9	3	GGSMRSRRVDVM	20C	30	9.75244	0.0384571		-2	9	3	GGSMRSRRVDVM	25C	30	9.64632	0.305781		-2	9	3	GGSMRSRRVDVM	35C	30	9.49676	0.666434		-2	9	3	GGSMRSRRVDVM	45C	30	10.0754	0.397703		-2	9	3	GGSMRSRRVDVM	50C
-2	9	3	GGSMRSRRVDVM	15C	60	10.0791	0.122406		-2	9	3	GGSMRSRRVDVM	20C	60	9.87912	0.165084		-2	9	3	GGSMRSRRVDVM	25C	60	9.4311	0.327823		-2	9	3	GGSMRSRRVDVM	35C	60	9.61581	0.179154		-2	9	3	GGSMRSRRVDVM	45C	60	10.0439	0.340017		-2	9	3	GGSMRSRRVDVM	50C
-2	9	3	GGSMRSRRVDVM	15C	90	10.0549	0.438036		-2	9	3	GGSMRSRRVDVM	20C	90	9.65826	0.247626		-2	9	3	GGSMRSRRVDVM	25C	90	9.56143	0.506508		-2	9	3	GGSMRSRRVDVM	35C	90	9.75211	0.250909		-2	9	3	GGSMRSRRVDVM	45C	90	9.86354	0.300622		-2	9	3	GGSMRSRRVDVM	50C
-2	9	3	GGSMRSRRVDVM	15C	120	10.1318	0.143511		-2	9	3	GGSMRSRRVDVM	20C	120	9.70933	0.262634		-2	9	3	GGSMRSRRVDVM	25C	120	9.85359	0.330637		-2	9	3	GGSMRSRRVDVM	35C	120	9.63107	0.105054		-2	9	3	GGSMRSRRVDVM	45C	120	9.98955	0.350335		-2	9	3	GGSMRSRRVDVM	50C
-2	9	3	GGSMRSRRVDVM	15C	180	9.65992	0.462892		-2	9	3	GGSMRSRRVDVM	20C	180	9.88841	0.0225115		-2	9	3	GGSMRSRRVDVM	25C	180	9.82374	0.274359		-2	9	3	GGSMRSRRVDVM	35C	180	9.79555	0.390199		-2	9	3	GGSMRSRRVDVM	45C	180	9.3389	0.348459		-2	9	3	GGSMRSRRVDVM	50C
-2	9	3	GGSMRSRRVDVM	15C	240	9.71132	0.0834801		-2	9	3	GGSMRSRRVDVM	20C	240	9.89305	0.214797		-2	9	3	GGSMRSRRVDVM	25C	240	9.77333	0.267793		-2	9	3	GGSMRSRRVDVM	35C	240	9.63074	0.0511198		-2	9	3	GGSMRSRRVDVM	45C	240	9.42413	0.806661		-2	9	3	GGSMRSRRVDVM	50C
10	17	2	DVMNRLIL	15C	0	0	0		10	17	2	DVMNRLIL	20C	0	0	0		10	17	2	DVMNRLIL	25C	0	0	0		10	17	2	DVMNRLIL	35C	0	0	0		10	17	2	DVMNRLIL	45C	0	0	0		10	17	2	DVMNRLIL	50C
10	17	2	DVMNRLIL	15C	0.166667	0.861122	0.0356247		10	17	2	DVMNRLIL	20C	0.166667	1.20107	0.0563769		10	17	2	DVMNRLIL	25C	0.166667	1.47645	0.00103761		10	17	2	DVMNRLIL	35C	0.166667	1.90249	0.0570687		10	17	2	DVMNRLIL	45C	0.166667	2.31239	0.0453091		10	17	2	DVMNRLIL	50C
10	17	2	DVMNRLIL	15C	0.333333	1.07414	0.00691741		10	17	2	DVMNRLIL	20C	0.333333	1.37398	0.109987		10	17	2	DVMNRLIL	25C	0.333333	1.67627	0.0228275		10	17	2	DVMNRLIL	35C	0.333333	2.07662	0.0162559		10	17	2	DVMNRLIL	45C	0.333333	2.63913	0.0197146		10	17	2	DVMNRLIL	50C
10	17	2	DVMNRLIL	15C	0.5	1.26515	0.0556852		10	17	2	DVMNRLIL	20C	0.5	1.51265	0.0985732		10	17	2	DVMNRLIL	25C	0.5	1.80417	0.108258		10	17	2	DVMNRLIL	35C	0.5	2.27815	0.0204064		10	17	2	DVMNRLIL	45C	0.5	2.90669	0.14492		10	17	2	DVMNRLIL	50C
10	17	2	DVMNRLIL	15C	0.75	1.41287	0.0148724		10	17	2	DVMNRLIL	20C	0.75	1.70537	0.167056		10	17	2	DVMNRLIL	25C	0.75	1.95361	0.0332036		10	17	2	DVMNRLIL	35C	0.75	2.39334	0.0560311		10	17	2	DVMNRLIL	45C	0.75	3.31585	0.0532641		10	17	2	DVMNRLIL	50C
10	17	2	DVMNRLIL	15C	1	1.56572	0.0601815		10	17	2	DVMNRLIL	20C	1	1.86874	0.213402		10	17	2	DVMNRLIL	25C	1	2.11967	0.0563769		10	17	2	DVMNRLIL	35C	1	2.6719	0.0543017		10	17	2	DVMNRLIL	45C	1	3.48093	0.0390834		10	17	2	DVMNRLIL	50C
10	17	2	DVMNRLIL	15C	2	1.84746	0.0511889		10	17	2	DVMNRLIL	20C	2	2.13165	0.142499		10	17	2	DVMNRLIL	25C	2	2.43174	0.00449632		10	17	2	DVMNRLIL	35C	2	3.22609	0.0854301		10	17	2	DVMNRLIL	45C	2	4.02778	0.0460008		10	17	2	DVMNRLIL	50C
10	17	2	DVMNRLIL	15C	5	2.25271	0.013489		10	17	2	DVMNRLIL	20C	5	2.67117	0.0926934		10	17	2	DVMNRLIL	25C	5	3.16446	0.0446173		10	17	2	DVMNRLIL	35C	5	4.09431	0.0273238		10	17	2	DVMNRLIL	45C	5	4.65436	0.032166		10	17	2	DVMNRLIL	50C
10	17	2	DVMNRLIL	15C	10	2.78562	0.131431		10	17	2	DVMNRLIL	20C	10	3.37454	0.103069		10	17	2	DVMNRLIL	25C	10	3.74262	0.173973		10	17	2	DVMNRLIL	35C	10	4.56265	0.0518806		10	17	2	DVMNRLIL	45C	10	4.95103	0.152183		10	17	2	DVMNRLIL	50C
10	17	2	DVMNRLIL	15C	30	3.83898	0.111025		10	17	2	DVMNRLIL	20C	30	4.37482	0.167401		10	17	2	DVMNRLIL	25C	30	4.59151	0.133506		10	17	2	DVMNRLIL	35C	30	4.84024	0.173973		10	17	2	DVMNRLIL	45C	30	4.99921	0.125551		10	17	2	DVMNRLIL	50C
10	17	2	DVMNRLIL	15C	60	4.43401	0.128664		10	17	2	DVMNRLIL	20C	60	4.8285	0.187808		10	17	2	DVMNRLIL	25C	60	4.88646	0.064332		10	17	2	DVMNRLIL	35C	60	4.95078	0.0411586		10	17	2	DVMNRLIL	45C	60	5.0129	0.0404669		10	17	2	DVMNRLIL	50C
10	17	2	DVMNRLIL	15C	90	4.69154	0.00172935		10	17	2	DVMNRLIL	20C	90	4.87423	0.197146		10	17	2	DVMNRLIL	25C	90	4.90358	0.221357		10	17	2	DVMNRLIL	35C	90	5.02244	0.000691741		10	17	2	DVMNRLIL	45C	90	4.9794	0.0166018		10	17	2	DVMNRLIL	50C
10	17	2	DVMNRLIL	15C	120	4.88352	0.00138348		10	17	2	DVMNRLIL	20C	120	4.93953	0.050843		10	17	2	DVMNRLIL	25C	120	5.03589	0.115175		10	17	2	DVMNRLIL	35C	120	4.8757	0.0304366		10	17	2	DVMNRLIL	45C	120	4.96154	0.0204064		10	17	2	DVMNRLIL	50C
10	17	2	DVMNRLIL	15C	180	4.8713	0.0816255		10	17	2	DVMNRLIL	20C	180	5.0195	0.115521		10	17	2	DVMNRLIL	25C	180	5.01339	0.0888888		10	17	2	DVMNRLIL	35C	180	5.02024	0.0729787		10	17	2	DVMNRLIL	45C	180	4.89233	0.098919		10	17	2	DVMNRLIL	50C
10	17	2	DVMNRLIL	15C	240	4.89062	0.0328577		10	17	2	DVMNRLIL	20C	240	5.06377	0.131085		10	17	2	DVMNRLIL	25C	240	4.98478	0.116904		10	17	2	DVMNRLIL	35C	240	4.95494	0.000691741		10	17	2	DVMNRLIL	45C	240	4.86323	0.218244		10	17	2	DVMNRLIL	50C
18	28	2	AMDLMNRDDAL	15C	0	0	0		18	28	2	AMDLMNRDDAL	20C	0	0	0		18	28	2	AMDLMNRDDAL	25C	0	0	0		18	28	2	AMDLMNRDDAL	35C	0	0	0		18	28	2	AMDLMNRDDAL	45C	0	0	0		18	28	2	AMDLMNRDDAL	50C
18	28	2	AMDLMNRDDAL	15C	0.166667	1.58145	0.0372217		18	28	2	AMDLMNRDDAL	20C	0.166667	1.89774	0.130276		18	28	2	AMDLMNRDDAL	25C	0.166667	2.43775	0.0949796		18	28	2	AMDLMNRDDAL	35C	0.166667	3.61624	0.295849		18	28	2	AMDLMNRDDAL	45C	0.166667	4.64521	0.0227823		18	28	2	AMDLMNRDDAL	50C
18	28	2	AMDLMNRDDAL	15C	0.333333	1.83875	0.0455645		18	28	2	AMDLMNRDDAL	20C	0.333333	2.30978	0.0750852		18	28	2	AMDLMNRDDAL	25C	0.333333	2.90198	0.0577579		18	28	2	AMDLMNRDDAL	35C	0.333333	4.12312	0.284297		18	28	2	AMDLMNRDDAL	45C	0.333333	4.99667	0.0635337		18	28	2	AMDLMNRDDAL	50C
18	28	2	AMDLMNRDDAL	15C	0.5	2.12691	0.175841		18	28	2	AMDLMNRDDAL	20C	0.5	2.68166	0.0702721		18	28	2	AMDLMNRDDAL	25C	0.5	3.26955	0.210495		18	28	2	AMDLMNRDDAL	35C	0.5	4.45689	0.155625		18	28	2	AMDLMNRDDAL	45C	0.5	5.30502	0.0247075		18	28	2	AMDLMNRDDAL	50C
18	28	2	AMDLMNRDDAL	15C	0.75	2.39056	0.144395		18	28	2	AMDLMNRDDAL	20C	0.75	3.20919	0.0327295		18	28	2	AMDLMNRDDAL	25C	0.75	3.7163	0.189638		18	28	2	AMDLMNRDDAL	35C	0.75	4.59302	0.152417		18	28	2	AMDLMNRDDAL	45C	0.75	5.38761	0.223651		18	28	2	AMDLMNRDDAL	50C
18	28	2	AMDLMNRDDAL	15C	1	2.63606	0.0712347		18	28	2	AMDLMNRDDAL	20C	1	3.54954	0.03658		18	28	2	AMDLMNRDDAL	25C	1	4.16465	0.00609666		18	28	2	AMDLMNRDDAL	35C	1	4.92157	0.166535		18	28	2	AMDLMNRDDAL	45C	1	5.43957	0.0866368		18	28	2	AMDLMNRDDAL	50C
18	28	2	AMDLMNRDDAL	15C	2	3.53365	0.10974		18	28	2	AMDLMNRDDAL	20C	2	4.28036	0.0125142		18	28	2	AMDLMNRDDAL	25C	2	4.58077	0.23777		18	28	2	AMDLMNRDDAL	35C	2	5.2247	0.244187		18	28	2	AMDLMNRDDAL	45C	2	5.51285	0.103002		18	28	2	AMDLMNRDDAL	50C
18	28	2	AMDLMNRDDAL	15C	5	4.57419	0.0205361		18	28	2	AMDLMNRDDAL	20C	5	4.86802	0.0413931		18	28	2	AMDLMNRDDAL	25C	5	5.09741	0.311893		18	28	2	AMDLMNRDDAL	35C	5	5.50605	0.277559		18	28	2	AMDLMNRDDAL	45C	5	6.0574	0.181937		18	28	2	AMDLMNRDDAL	50C
18	28	2	AMDLMNRDDAL	15C	10	5.06269	0.065138		18	28	2	AMDLMNRDDAL	20C	10	5.22288	0.0381844		18	28	2	AMDLMNRDDAL	25C	10	5.24081	0.519821		18	28	2	AMDLMNRDDAL	35C	10	5.71343	0.242904		18	28	2	AMDLMNRDDAL	45C	10	6.38004	0.258948		18	28	2	AMDLMNRDDAL	50C
18	28	2	AMDLMNRDDAL	15C	30	5.46702	0.0105889		18	28	2	AMDLMNRDDAL	20C	30	5.46566	0.0413931		18	28	2	AMDLMNRDDAL	25C	30	5.64196	0.330503		18	28	2	AMDLMNRDDAL	35C	30	6.09847	0.615442		18	28	2	AMDLMNRDDAL	45C	30	6.9593	0.372859		18	28	2	AMDLMNRDDAL	50C
18	28	2	AMDLMNRDDAL	15C	60	5.64922	0.129634		18	28	2	AMDLMNRDDAL	20C	60	5.81939	0.0770105		18	28	2	AMDLMNRDDAL	25C	60	5.82846	0.106531		18	28	2	AMDLMNRDDAL	35C	60	6.47284	0.308042		18	28	2	AMDLMNRDDAL	45C	60	6.87671	0.265686		18	28	2	AMDLMNRDDAL	50C
18	28	2	AMDLMNRDDAL	15C	90	5.77718	0.250926		18	28	2	AMDLMNRDDAL	20C	90	5.85115	0.159155		18	28	2	AMDLMNRDDAL	25C	90	6.10573	0.558326		18	28	2	AMDLMNRDDAL	35C	90	6.63144	0.129955		18	28	2	AMDLMNRDDAL	45C	90	6.90371	0.062571		18	28	2	AMDLMNRDDAL	50C
18	28	2	AMDLMNRDDAL	15C	120	6.00635	0.0397888		18	28	2	AMDLMNRDDAL	20C	120	6.05286	0.156909		18	28	2	AMDLMNRDDAL	25C	120	6.37664	0.447944		18	28	2	AMDLMNRDDAL	35C	120	6.55294	0.160759		18	28	2	AMDLMNRDDAL	45C	120	6.96135	0.0401096		18	28	2	AMDLMNRDDAL	50C
18	28	2	AMDLMNRDDAL	15C	180	6.04832	0.0953005		18	28	2	AMDLMNRDDAL	20C	180	6.38186	0.0317668		18	28	2	AMDLMNRDDAL	25C	180	6.48895	0.31478		18	28	2	AMDLMNRDDAL	35C	180	6.70541	0.309005		18	28	2	AMDLMNRDDAL	45C	180	6.55974	0.433505		18	28	2	AMDLMNRDDAL	50C
18	28	2	AMDLMNRDDAL	15C	240	6.12206	0.0930544		18	28	2	AMDLMNRDDAL	20C	240	6.58243	0.0754061		18	28	2	AMDLMNRDDAL	25C	240	6.6319	0.403984		18	28	2	AMDLMNRDDAL	35C	240	6.65572	0.231673		18	28	2	AMDLMNRDDAL	45C	240	6.56519	0.497039		18	28	2	AMDLMNRDDAL	50C
28	36	3	LRVTGEVRE	15C	0	0	0		28	36	3	LRVTGEVRE	20C	0	0	0		28	36	3	LRVTGEVRE	25C	0	0	0		28	36	3	LRVTGEVRE	35C	0	0	0		28	36	3	LRVTGEVRE	45C	0	0	0		28	36	3	LRVTGEVRE	50C
28	36	3	LRVTGEVRE	15C	0.166667	0.662891	0.0632908		28	36	3	LRVTGEVRE	20C	0.166667	0.767115	0.00424771		28	36	3	LRVTGEVRE	25C	0.166667	0.977065	0.219606		28	36	3	LRVTGEVRE	35C	0.166667	1.36393	0.191572		28	36	3	LRVTGEVRE	45C	0.166667	1.5087	0.0530963		28	36	3	LRVTGEVRE	50C
28	36	3	LRVTGEVRE	15C	0.333333	0.794147	0.105343		28	36	3	LRVTGEVRE	20C	0.333333	0.962949	0		28	36	3	LRVTGEVRE	25C	0.333333	1.13836	0.0560697		28	36	3	LRVTGEVRE	35C	0.333333	1.44863	0.132104		28	36	3	LRVTGEVRE	45C	0.333333	1.55495	0.150794		28	36	3	LRVTGEVRE	50C
28	36	3	LRVTGEVRE	15C	0.5	0.877647	0.25996		28	36	3	LRVTGEVRE	20C	0.5	1.08429	0.0382294		28	36	3	LRVTGEVRE	25C	0.5	1.21615	0.140599		28	36	3	LRVTGEVRE	35C	0.5	1.54865	0.0934496		28	36	3	LRVTGEVRE	45C	0.5	1.64056	0.182651		28	36	3	LRVTGEVRE	50C
28	36	3	LRVTGEVRE	15C	0.75	0.906481	0.0271853		28	36	3	LRVTGEVRE	20C	0.75	1.15728	0.144847		28	36	3	LRVTGEVRE	25C	0.75	1.30145	0.0675386		28	36	3	LRVTGEVRE	35C	0.75	1.5057	0.10152		28	36	3	LRVTGEVRE	45C	0.75	1.65407	0.0972725		28	36	3	LRVTGEVRE	50C
28	36	3	LRVTGEVRE	15C	1	1.04104	0.134228		28	36	3	LRVTGEVRE	20C	1	1.36393	0.162687		28	36	3	LRVTGEVRE	25C	1	1.48377	0.00764587		28	36	3	LRVTGEVRE	35C	1	1.5946	0.0471496		28	36	3	LRVTGEVRE	45C	1	1.76761	0.0530963		28	36	3	LRVTGEVRE	50C
28	36	3	LRVTGEVRE	15C	2	1.30235	0.0433266		28	36	3	LRVTGEVRE	20C	2	1.44022	0.025911		28	36	3	LRVTGEVRE	25C	2	1.60121	0.0921753		28	36	3	LRVTGEVRE	35C	2	1.6769	0.152493		28	36	3	LRVTGEVRE	45C	2	1.673	0.0807064		28	36	3	LRVTGEVRE	50C
28	36	3	LRVTGEVRE	15C	5	1.4225	0.0917505		28	36	3	LRVTGEVRE	20C	5	1.53783	0.0526716		28	36	3	LRVTGEVRE	25C	5	1.65648	0.261234		28	36	3	LRVTGEVRE	35C	5	1.6742	0.0288844		28	36	3	LRVTGEVRE	45C	5	2.02532	0.128706		28	36	3	LRVTGEVRE	50C
28	36	3	LRVTGEVRE	15C	10	1.52612	0.282473		28	36	3	LRVTGEVRE	20C	10	1.52762	0.0271853		28	36	3	LRVTGEVRE	25C	10	1.55796	0.160988		28	36	3	LRVTGEVRE	35C	10	1.83609	0.106617		28	36	3	LRVTGEVRE	45C	10	2.39055	0.0496982		28	36	3	LRVTGEVRE	50C
28	36	3	LRVTGEVRE	15C	30	1.68561	0.0271853		28	36	3	LRVTGEVRE	20C	30	1.76851	0.00764587		28	36	3	LRVTGEVRE	25C	30	2.0097	0.0581936		28	36	3	LRVTGEVRE	35C	30	2.56566	0.061167		28	36	3	LRVTGEVRE	45C	30	3.07026	0.12913		28	36	3	LRVTGEVRE	50C
28	36	3	LRVTGEVRE	15C	60	1.77031	0.0747597		28	36	3	LRVTGEVRE	20C	60	1.91899	0.0140174		28	36	3	LRVTGEVRE	25C	60	2.1824	0.14782		28	36	3	LRVTGEVRE	35C	60	2.75459	0.0751844		28	36	3	LRVTGEVRE	45C	60	3.29163	0.0361055		28	36	3	LRVTGEVRE	50C
28	36	3	LRVTGEVRE	15C	90	1.89196	0.00127431		28	36	3	LRVTGEVRE	20C	90	2.0926	0.10152		28	36	3	LRVTGEVRE	25C	90	2.45723	0.0191147		28	36	3	LRVTGEVRE	35C	90	3.00058	0.0824055		28	36	3	LRVTGEVRE	45C	90	3.38774	0.055645		28	36	3	LRVTGEVRE	50C
28	36	3	LRVTGEVRE	15C	120	1.90577	0.00637156		28	36	3	LRVTGEVRE	20C	120	2.40317	0.0853789		28	36	3	LRVTGEVRE	25C	120	2.5188	0.0101945		28	36	3	LRVTGEVRE	35C	120	3.04834	0.0802817		28	36	3	LRVTGEVRE	45C	120	3.57907	0.0569193		28	36	3	LRVTGEVRE	50C
28	36	3	LRVTGEVRE	15C	180	2.07638	0.203465		28	36	3	LRVTGEVRE	20C	180	2.44462	0.0649899		28	36	3	LRVTGEVRE	25C	180	2.74137	0.145696		28	36	3	LRVTGEVRE	35C	180	3.26219	0.313906		28	36	3	LRVTGEVRE	45C	180	3.69561	0.040778		28	36	3	LRVTGEVRE	50C
28	36	3	LRVTGEVRE	15C	240	2.48607	0.0131679		28	36	3	LRVTGEVRE	20C	240	2.63805	0.0649899		28	36	3	LRVTGEVRE	25C	240	2.85671	0.110865		28	36	3	LRVTGEVRE	35C	240	3.26489	0.191996		28	36	3	LRVTGEVRE	45C	240	3.70912	0.0887771		28	36	3	LRVTGEVRE	50C
37	49	2	YIDTVKIGYPLVL	15C	0	0	0		37	49	2	YIDTVKIGYPLVL	20C	0	0	0		37	49	2	YIDTVKIGYPLVL	25C	0	0	0		37	49	2	YIDTVKIGYPLVL	35C	0	0	0		37	49	2	YIDTVKIGYPLVL	45C	0	0	0		37	49	2	YIDTVKIGYPLVL	50C
37	49	2	YIDTVKIGYPLVL	15C	0.166667	0.453819	0.0815071		37	49	2	YIDTVKIGYPLVL	20C	0.166667	0.498355	0.0418935		37	49	2	YIDTVKIGYPLVL	25C	0.166667	0.510043	0.0493032		37	49	2	YIDTVKIGYPLVL	35C	0.166667	0.802849	0.00854969		37	49	2	YIDTVKIGYPLVL	45C	0.166667	1.10553	0.195503		37	49	2	YIDTVKIGYPLVL	50C
37	49	2	YIDTVKIGYPLVL	15C	0.333333	0.452207	0.0661176		37	49	2	YIDTVKIGYPLVL	20C	0.333333	0.516491	0.0133945		37	49	2	YIDTVKIGYPLVL	25C	0.333333	0.671459	0.151615		37	49	2	YIDTVKIGYPLVL	35C	0.333333	0.791161	0.167004		37	49	2	YIDTVKIGYPLVL	45C	0.333333	1.22563	0.141925		37	49	2	YIDTVKIGYPLVL	50C
37	49	2	YIDTVKIGYPLVL	15C	0.5	0.531807	0.0510132		37	49	2	YIDTVKIGYPLVL	20C	0.5	0.520119	0.0265041		37	49	2	YIDTVKIGYPLVL	25C	0.5	0.617653	0.0601329		37	49	2	YIDTVKIGYPLVL	35C	0.5	0.800632	0.13765		37	49	2	YIDTVKIGYPLVL	45C	0.5	1.45819	0.0450284		37	49	2	YIDTVKIGYPLVL	50C
37	49	2	YIDTVKIGYPLVL	15C	0.75	0.487473	0.124541		37	49	2	YIDTVKIGYPLVL	20C	0.75	0.623497	0.0490183		37	49	2	YIDTVKIGYPLVL	25C	0.75	0.689998	0.0866369		37	49	2	YIDTVKIGYPLVL	35C	0.75	0.977162	0.027644		37	49	2	YIDTVKIGYPLVL	45C	0.75	1.9916	0.027644		37	49	2	YIDTVKIGYPLVL	50C
37	49	2	YIDTVKIGYPLVL	15C	1	0.517297	0.00883468		37	49	2	YIDTVKIGYPLVL	20C	1	0.751663	0.136225		37	49	2	YIDTVKIGYPLVL	25C	1	0.84013	0.208328		37	49	2	YIDTVKIGYPLVL	35C	1	1.07127	0.122546		37	49	2	YIDTVKIGYPLVL	45C	1	2.1107	0.0735274		37	49	2	YIDTVKIGYPLVL	50C
37	49	2	YIDTVKIGYPLVL	15C	2	0.62249	0.0111146		37	49	2	YIDTVKIGYPLVL	20C	2	0.758112	0.00341988		37	49	2	YIDTVKIGYPLVL	25C	2	0.968094	0.0735274		37	49	2	YIDTVKIGYPLVL	35C	2	1.6464	0.0239391		37	49	2	YIDTVKIGYPLVL	45C	2	2.75052	0.13594		37	49	2	YIDTVKIGYPLVL	50C
37	49	2	YIDTVKIGYPLVL	15C	5	0.8627	0.0772322		37	49	2	YIDTVKIGYPLVL	20C	5	1.13999	0.0304939		37	49	2	YIDTVKIGYPLVL	25C	5	1.44912	0.0983215		37	49	2	YIDTVKIGYPLVL	35C	5	2.44804	0.0416085		37	49	2	YIDTVKIGYPLVL	45C	5	3.79116	0.0413235		37	49	2	YIDTVKIGYPLVL	50C
37	49	2	YIDTVKIGYPLVL	15C	10	1.2603	0.135085		37	49	2	YIDTVKIGYPLVL	20C	10	1.65386	0.0521531		37	49	2	YIDTVKIGYPLVL	25C	10	1.99322	0.0641227		37	49	2	YIDTVKIGYPLVL	35C	10	3.21462	0.0324888		37	49	2	YIDTVKIGYPLVL	45C	10	4.46202	0.00797972		37	49	2	YIDTVKIGYPLVL	50C
37	49	2	YIDTVKIGYPLVL	15C	30	2.27675	0.0467383		37	49	2	YIDTVKIGYPLVL	20C	30	2.67697	0.0341988		37	49	2	YIDTVKIGYPLVL	25C	30	3.21603	0.00541481		37	49	2	YIDTVKIGYPLVL	35C	30	4.29637	0.110576		37	49	2	YIDTVKIGYPLVL	45C	30	5.56452	0.113711		37	49	2	YIDTVKIGYPLVL	50C
37	49	2	YIDTVKIGYPLVL	15C	60	2.87808	0.0398986		37	49	2	YIDTVKIGYPLVL	20C	60	3.398	0.0450284		37	49	2	YIDTVKIGYPLVL	25C	60	3.79318	0.0436034		37	49	2	YIDTVKIGYPLVL	35C	60	4.93518	0.107726		37	49	2	YIDTVKIGYPLVL	45C	60	6.14893	0.027074		37	49	2	YIDTVKIGYPLVL	50C
37	49	2	YIDTVKIGYPLVL	15C	90	3.29019	0.108011		37	49	2	YIDTVKIGYPLVL	20C	90	3.78089	0.027359		37	49	2	YIDTVKIGYPLVL	25C	90	4.22745	0.054718		37	49	2	YIDTVKIGYPLVL	35C	90	5.31766	0.0381886		37	49	2	YIDTVKIGYPLVL	45C	90	6.30369	0.0475933		37	49	2	YIDTVKIGYPLVL	50C
37	49	2	YIDTVKIGYPLVL	15C	120	3.53503	0.0227992		37	49	2	YIDTVKIGYPLVL	20C	120	4.09928	0.0108296		37	49	2	YIDTVKIGYPLVL	25C	120	4.46887	0.125396		37	49	2	YIDTVKIGYPLVL	35C	120	5.47021	0.0401836		37	49	2	YIDTVKIGYPLVL	45C	120	6.37382	0.0116846		37	49	2	YIDTVKIGYPLVL	50C
37	49	2	YIDTVKIGYPLVL	15C	180	3.89857	0.0210892		37	49	2	YIDTVKIGYPLVL	20C	180	4.39975	0.0475933		37	49	2	YIDTVKIGYPLVL	25C	180	4.81931	0.0914817		37	49	2	YIDTVKIGYPLVL	35C	180	5.91295	0.186953		37	49	2	YIDTVKIGYPLVL	45C	180	6.24062	0.241671		37	49	2	YIDTVKIGYPLVL	50C
37	49	2	YIDTVKIGYPLVL	15C	240	4.16417	0.0102596		37	49	2	YIDTVKIGYPLVL	20C	240	4.66313	0.00227992		37	49	2	YIDTVKIGYPLVL	25C	240	5.00874	0.0897718		37	49	2	YIDTVKIGYPLVL	35C	240	6.04676	0.117416		37	49	2	YIDTVKIGYPLVL	45C	240	6.29785	0.244521		37	49	2	YIDTVKIGYPLVL	50C
55	59	1	IIAEF	15C	0	0	0		55	59	1	IIAEF	20C	0	0	0		55	59	1	IIAEF	25C	0	0	0		55	59	1	IIAEF	35C	0	0	0		55	59	1	IIAEF	45C	0	0	0		55	59	1	IIAEF	50C
55	59	1	IIAEF	15C	0.166667	-0.00586128	0.120653		55	59	1	IIAEF	20C	0.166667	0.0236622	0.0706109		55	59	1	IIAEF	25C	0.166667	0.0415717	0.00905662		55	59	1	IIAEF	35C	0.166667	0.0929122	0.0150432		55	59	1	IIAEF	45C	0.166667	0.0354933	0.0535722		55	59	1	IIAEF	50C
55	59	1	IIAEF	15C	0.333333	0.0120482	0.0563352		55	59	1	IIAEF	20C	0.333333	-0.0316943	0.0079821		55	59	1	IIAEF	25C	0.333333	0.0268099	0.0569492		55	59	1	IIAEF	35C	0.333333	0.0184522	0.00706109		55	59	1	IIAEF	45C	0.333333	0.0119397	0.0310074		55	59	1	IIAEF	50C
55	59	1	IIAEF	15C	0.5	0.0097688	0.0193412		55	59	1	IIAEF	20C	0.5	0.0288722	0.0564887		55	59	1	IIAEF	25C	0.5	0.0408119	0.0101311		55	59	1	IIAEF	35C	0.5	0.0134592	0.079821		55	59	1	IIAEF	45C	0.5	0.0173668	0.0528047		55	59	1	IIAEF	50C
55	59	1	IIAEF	15C	0.75	-0.0195376	0.0881101		55	59	1	IIAEF	20C	0.75	0.00542711	0.0128942		55	59	1	IIAEF	25C	0.75	0.0397265	0.00951712		55	59	1	IIAEF	35C	0.75	0.0572018	0.0627823		55	59	1	IIAEF	45C	0.75	0.00455878	0.0245603		55	59	1	IIAEF	50C
55	59	1	IIAEF	15C	1	-0.0215999	0.0584842		55	59	1	IIAEF	20C	1	0.0458048	0.00429805		55	59	1	IIAEF	25C	1	0.0428742	0.108219		55	59	1	IIAEF	35C	1	0.0247476	0.0524977		55	59	1	IIAEF	45C	1	0.0405948	0.0199553		55	59	1	IIAEF	50C
55	59	1	IIAEF	15C	2	-0.0194291	0.0744485		55	59	1	IIAEF	20C	2	-0.00640399	0.0686154		55	59	1	IIAEF	25C	2	0.0562249	0.0939432		55	59	1	IIAEF	35C	2	0.0483013	0.0695364		55	59	1	IIAEF	45C	2	0.084663	0.00429805		55	59	1	IIAEF	50C
55	59	1	IIAEF	15C	5	-0.0475415	0.0699969		55	59	1	IIAEF	20C	5	-0.0366873	0.0515767		55	59	1	IIAEF	25C	5	0.0275697	0.0300864		55	59	1	IIAEF	35C	5	0.00531857	0.117122		55	59	1	IIAEF	45C	5	0.195268	0.0732204		55	59	1	IIAEF	50C
55	59	1	IIAEF	15C	10	-0.00097688	0.0560282		55	59	1	IIAEF	20C	10	0.0195376	0.0488136		55	59	1	IIAEF	25C	10	0.0234451	0.0331564		55	59	1	IIAEF	35C	10	0.0689243	0.0756765		55	59	1	IIAEF	45C	10	0.385868	0.103		55	59	1	IIAEF	50C
55	59	1	IIAEF	15C	30	-0.000434169	0.0586377		55	59	1	IIAEF	20C	30	0.0377727	0.0687689		55	59	1	IIAEF	25C	30	0.223923	0.111903		55	59	1	IIAEF	35C	30	0.513405	0.111442		55	59	1	IIAEF	45C	30	1.0953	0.118657		55	59	1	IIAEF	50C
55	59	1	IIAEF	15C	60	0.00455878	0.074909		55	59	1	IIAEF	20C	60	0.133507	0.0196483		55	59	1	IIAEF	25C	60	0.301748	0.0307004		55	59	1	IIAEF	35C	60	0.891675	0.174532		55	59	1	IIAEF	45C	60	1.87746	0.0280909		55	59	1	IIAEF	50C
55	59	1	IIAEF	15C	90	0.0700098	0.035459		55	59	1	IIAEF	20C	90	0.227505	0.00276304		55	59	1	IIAEF	25C	90	0.434712	0.0827376		55	59	1	IIAEF	35C	90	1.15153	0.0492741		55	59	1	IIAEF	45C	90	2.3444	0.0277839		55	59	1	IIAEF	50C
55	59	1	IIAEF	15C	120	0.0427657	0.0825841		55	59	1	IIAEF	20C	120	0.378595	0.0712249		55	59	1	IIAEF	25C	120	0.637035	0.042213		55	59	1	IIAEF	35C	120	1.52914	0.0359195		55	59	1	IIAEF	45C	120	2.50114	0.0443621		55	59	1	IIAEF	50C
55	59	1	IIAEF	15C	180	0.220449	0.0904127		55	59	1	IIAEF	20C	180	0.42592	0.081049		55	59	1	IIAEF	25C	180	0.840768	0.0337704		55	59	1	IIAEF	35C	180	2.03376	0.0990088		55	59	1	IIAEF	45C	180	2.64279	0.171615		55	59	1	IIAEF	50C
55	59	1	IIAEF	15C	240	0.378704	0.035459		55	59	1	IIAEF	20C	240	0.493759	0.0670804		55	59	1	IIAEF	25C	240	1.061	0.153655		55	59	1	IIAEF	35C	240	2.25963	0.0313144		55	59	1	IIAEF	45C	240	2.57766	0.0380685		55	59	1	IIAEF	50C
60	71	3	RKRFGCRIIADF	15C	0	0	0		60	71	3	RKRFGCRIIADF	20C	0	0	0		60	71	3	RKRFGCRIIADF	25C	0	0	0		60	71	3	RKRFGCRIIADF	35C	0	0	0		60	71	3	RKRFGCRIIADF	45C	0	0	0		60	71	3	RKRFGCRIIADF	50C
60	71	3	RKRFGCRIIADF	15C	0.166667	0.517645	0.0625778		60	71	3	RKRFGCRIIADF	20C	0.166667	0.482527	0.0377453		60	71	3	RKRFGCRIIADF	25C	0.166667	0.520455	0.0158928		60	71	3	RKRFGCRIIADF	35C	0.166667	0.934149	0.0903902		60	71	3	RKRFGCRIIADF	45C	0.166667	1.38121	0.120686		60	71	3	RKRFGCRIIADF	50C
60	71	3	RKRFGCRIIADF	15C	0.333333	0.491306	0.00744974		60	71	3	RKRFGCRIIADF	20C	0.333333	0.556978	0.076484		60	71	3	RKRFGCRIIADF	25C	0.333333	0.647583	0.0834371		60	71	3	RKRFGCRIIADF	35C	0.333333	1.05636	0.18674		60	71	3	RKRFGCRIIADF	45C	0.333333	1.42721	0.133102		60	71	3	RKRFGCRIIADF	50C
60	71	3	RKRFGCRIIADF	15C	0.5	0.623	0.0993298		60	71	3	RKRFGCRIIADF	20C	0.5	0.612816	0.0451951		60	71	3	RKRFGCRIIADF	25C	0.5	0.650744	0.0730074		60	71	3	RKRFGCRIIADF	35C	0.5	1.08797	0.0158928		60	71	3	RKRFGCRIIADF	45C	0.5	1.5561	0.102806		60	71	3	RKRFGCRIIADF	50C
60	71	3	RKRFGCRIIADF	15C	0.75	0.602281	0.18227		60	71	3	RKRFGCRIIADF	20C	0.75	0.729058	0.18674		60	71	3	RKRFGCRIIADF	25C	0.75	0.749076	0.186243		60	71	3	RKRFGCRIIADF	35C	0.75	1.13573	0.149988		60	71	3	RKRFGCRIIADF	45C	0.75	1.8848	0.102806		60	71	3	RKRFGCRIIADF	50C
60	71	3	RKRFGCRIIADF	15C	1	0.609655	0.019866		60	71	3	RKRFGCRIIADF	20C	1	0.876555	0.28607		60	71	3	RKRFGCRIIADF	25C	1	0.966107	0.268687		60	71	3	RKRFGCRIIADF	35C	1	1.29868	0.0874103		60	71	3	RKRFGCRIIADF	45C	1	1.96523	0.0536381		60	71	3	RKRFGCRIIADF	50C
60	71	3	RKRFGCRIIADF	15C	2	0.617733	0.0918801		60	71	3	RKRFGCRIIADF	20C	2	0.944334	0.00148995		60	71	3	RKRFGCRIIADF	25C	2	1.11712	0.0819471		60	71	3	RKRFGCRIIADF	35C	2	1.70114	0.107276		60	71	3	RKRFGCRIIADF	45C	2	2.19279	0.0029799		60	71	3	RKRFGCRIIADF	50C
60	71	3	RKRFGCRIIADF	15C	5	1.01422	0.0625778		60	71	3	RKRFGCRIIADF	20C	5	1.35662	0.195183		60	71	3	RKRFGCRIIADF	25C	5	1.36892	0.0129129		60	71	3	RKRFGCRIIADF	35C	5	1.99437	0.09486		60	71	3	RKRFGCRIIADF	45C	5	2.92958	0.00794639		60	71	3	RKRFGCRIIADF	50C
60	71	3	RKRFGCRIIADF	15C	10	1.40333	0.110256		60	71	3	RKRFGCRIIADF	20C	10	1.55785	0.190713		60	71	3	RKRFGCRIIADF	25C	10	1.50939	0.0357587		60	71	3	RKRFGCRIIADF	35C	10	2.51342	0.135585		60	71	3	RKRFGCRIIADF	45C	10	3.64459	0.199653		60	71	3	RKRFGCRIIADF	50C
60	71	3	RKRFGCRIIADF	15C	30	1.75908	0.048175		60	71	3	RKRFGCRIIADF	20C	30	2.01018	0.0188727		60	71	3	RKRFGCRIIADF	25C	30	2.33327	0.162901		60	71	3	RKRFGCRIIADF	35C	30	3.61474	0.0561214		60	71	3	RKRFGCRIIADF	45C	30	4.92606	0.349144		60	71	3	RKRFGCRIIADF	50C
60	71	3	RKRFGCRIIADF	15C	60	2.09446	0.046685		60	71	3	RKRFGCRIIADF	20C	60	2.52817	0.0442018		60	71	3	RKRFGCRIIADF	25C	60	2.63318	0.353614		60	71	3	RKRFGCRIIADF	35C	60	4.1373	0.0859203		60	71	3	RKRFGCRIIADF	45C	60	5.46442	0.28011		60	71	3	RKRFGCRIIADF	50C
60	71	3	RKRFGCRIIADF	15C	90	2.47269	0.0114229		60	71	3	RKRFGCRIIADF	20C	90	2.92747	0.0794639		60	71	3	RKRFGCRIIADF	25C	90	3.23932	0.178794		60	71	3	RKRFGCRIIADF	35C	90	4.54573	0.135089		60	71	3	RKRFGCRIIADF	45C	90	5.55327	0.187237		60	71	3	RKRFGCRIIADF	50C
60	71	3	RKRFGCRIIADF	15C	120	2.6251	0.0233425		60	71	3	RKRFGCRIIADF	20C	120	3.26496	0.237895		60	71	3	RKRFGCRIIADF	25C	120	3.43072	0.367024		60	71	3	RKRFGCRIIADF	35C	120	4.5963	0.157934		60	71	3	RKRFGCRIIADF	45C	120	5.74572	0.334245		60	71	3	RKRFGCRIIADF	50C
60	71	3	RKRFGCRIIADF	15C	180	2.73046	0.288553		60	71	3	RKRFGCRIIADF	20C	180	3.67479	0.0258258		60	71	3	RKRFGCRIIADF	25C	180	3.7359	0.164888		60	71	3	RKRFGCRIIADF	35C	180	4.87373	0.305936		60	71	3	RKRFGCRIIADF	45C	180	5.71903	0.288553		60	71	3	RKRFGCRIIADF	50C
60	71	3	RKRFGCRIIADF	15C	240	3.33274	0.223492		60	71	3	RKRFGCRIIADF	20C	240	3.90657	0.0615845		60	71	3	RKRFGCRIIADF	25C	240	4.11833	0.236902		60	71	3	RKRFGCRIIADF	35C	240	5.04125	0.18525		60	71	3	RKRFGCRIIADF	45C	240	5.93747	0.832881		60	71	3	RKRFGCRIIADF	50C
71	88	3	FKVADIPETNEKICRATF	15C	0	0	0		71	88	3	FKVADIPETNEKICRATF	20C	0	0	0		71	88	3	FKVADIPETNEKICRATF	25C	0	0	0		71	88	3	FKVADIPETNEKICRATF	35C	0	0	0		71	88	3	FKVADIPETNEKICRATF	45C	0	0	0		71	88	3	FKVADIPETNEKICRATF	50C
71	88	3	FKVADIPETNEKICRATF	15C	0.166667	1.39517	0.0404367		71	88	3	FKVADIPETNEKICRATF	20C	0.166667	1.56083	0.00875434		71	88	3	FKVADIPETNEKICRATF	25C	0.166667	1.50718	0.0637816		71	88	3	FKVADIPETNEKICRATF	35C	0.166667	2.34375	0.0170918		71	88	3	FKVADIPETNEKICRATF	45C	0.166667	2.56954	0.282223		71	88	3	FKVADIPETNEKICRATF	50C
71	88	3	FKVADIPETNEKICRATF	15C	0.333333	1.44822	0.0754541		71	88	3	FKVADIPETNEKICRATF	20C	0.333333	1.68257	0.188427		71	88	3	FKVADIPETNEKICRATF	25C	0.333333	1.89097	0.272218		71	88	3	FKVADIPETNEKICRATF	35C	0.333333	2.27182	0.277221		71	88	3	FKVADIPETNEKICRATF	45C	0.333333	2.27448	0.115891		71	88	3	FKVADIPETNEKICRATF	50C
71	88	3	FKVADIPETNEKICRATF	15C	0.5	1.89097	0.353092		71	88	3	FKVADIPETNEKICRATF	20C	0.5	1.72973	0.0391861		71	88	3	FKVADIPETNEKICRATF	25C	0.5	1.9066	0.124228		71	88	3	FKVADIPETNEKICRATF	35C	0.5	2.07993	0.250124		71	88	3	FKVADIPETNEKICRATF	45C	0.5	2.25119	0.00541935		71	88	3	FKVADIPETNEKICRATF	50C
71	88	3	FKVADIPETNEKICRATF	15C	0.75	1.70527	0.176337		71	88	3	FKVADIPETNEKICRATF	20C	0.75	1.97882	0.258045		71	88	3	FKVADIPETNEKICRATF	25C	0.75	2.04337	0.201767		71	88	3	FKVADIPETNEKICRATF	35C	0.75	2.26652	0.0637816		71	88	3	FKVADIPETNEKICRATF	45C	0.75	2.50853	0.0258461		71	88	3	FKVADIPETNEKICRATF	50C
71	88	3	FKVADIPETNEKICRATF	15C	1	1.82111	0.0341836		71	88	3	FKVADIPETNEKICRATF	20C	1	2.28126	0.412288		71	88	3	FKVADIPETNEKICRATF	25C	1	2.27772	0.356427		71	88	3	FKVADIPETNEKICRATF	35C	1	2.24441	0.253459		71	88	3	FKVADIPETNEKICRATF	45C	1	2.41302	0.00416873		71	88	3	FKVADIPETNEKICRATF	50C
71	88	3	FKVADIPETNEKICRATF	15C	2	2.05605	0.0829578		71	88	3	FKVADIPETNEKICRATF	20C	2	2.09938	0.0933796		71	88	3	FKVADIPETNEKICRATF	25C	2	2.25826	0.135484		71	88	3	FKVADIPETNEKICRATF	35C	2	2.37116	0.0183424		71	88	3	FKVADIPETNEKICRATF	45C	2	2.40388	0.133816		71	88	3	FKVADIPETNEKICRATF	50C
71	88	3	FKVADIPETNEKICRATF	15C	5	2.1604	0.0304318		71	88	3	FKVADIPETNEKICRATF	20C	5	2.20786	0.19593		71	88	3	FKVADIPETNEKICRATF	25C	5	2.26445	0.286809		71	88	3	FKVADIPETNEKICRATF	35C	5	2.32105	0.191762		71	88	3	FKVADIPETNEKICRATF	45C	5	2.75849	0.121727		71	88	3	FKVADIPETNEKICRATF	50C
71	88	3	FKVADIPETNEKICRATF	15C	10	2.30602	0.273052		71	88	3	FKVADIPETNEKICRATF	20C	10	2.33697	0.203434		71	88	3	FKVADIPETNEKICRATF	25C	10	2.12414	0.065866		71	88	3	FKVADIPETNEKICRATF	35C	10	2.38796	0.0571116		71	88	3	FKVADIPETNEKICRATF	45C	10	2.97044	0.237201		71	88	3	FKVADIPETNEKICRATF	50C
71	88	3	FKVADIPETNEKICRATF	15C	30	2.37234	0.0700347		71	88	3	FKVADIPETNEKICRATF	20C	30	2.32842	0.092129		71	88	3	FKVADIPETNEKICRATF	25C	30	2.5663	0.130064		71	88	3	FKVADIPETNEKICRATF	35C	30	3.20125	0.328496		71	88	3	FKVADIPETNEKICRATF	45C	30	3.8636	0.242203		71	88	3	FKVADIPETNEKICRATF	50C
71	88	3	FKVADIPETNEKICRATF	15C	60	2.45547	0.0900446		71	88	3	FKVADIPETNEKICRATF	20C	60	2.55746	0.158412		71	88	3	FKVADIPETNEKICRATF	25C	60	2.63381	0.0612804		71	88	3	FKVADIPETNEKICRATF	35C	60	3.40582	0.0783722		71	88	3	FKVADIPETNEKICRATF	45C	60	4.35735	0.110055		71	88	3	FKVADIPETNEKICRATF	50C
71	88	3	FKVADIPETNEKICRATF	15C	90	2.4988	0.0654491		71	88	3	FKVADIPETNEKICRATF	20C	90	2.73874	0.0487742		71	88	3	FKVADIPETNEKICRATF	25C	90	3.03558	0.265965		71	88	3	FKVADIPETNEKICRATF	35C	90	3.65225	0.144238		71	88	3	FKVADIPETNEKICRATF	45C	90	4.7096	0.137985		71	88	3	FKVADIPETNEKICRATF	50C
71	88	3	FKVADIPETNEKICRATF	15C	120	2.46608	0.0616973		71	88	3	FKVADIPETNEKICRATF	20C	120	3.10279	0.308486		71	88	3	FKVADIPETNEKICRATF	25C	120	3.00021	0.105052		71	88	3	FKVADIPETNEKICRATF	35C	120	4.03516	0.243037		71	88	3	FKVADIPETNEKICRATF	45C	120	4.72464	0.000833747		71	88	3	FKVADIPETNEKICRATF	50C
71	88	3	FKVADIPETNEKICRATF	15C	180	2.75643	0.0496079		71	88	3	FKVADIPETNEKICRATF	20C	180	3.06005	0.12798		71	88	3	FKVADIPETNEKICRATF	25C	180	3.32063	0.0979652		71	88	3	FKVADIPETNEKICRATF	35C	180	4.17459	0.0700347		71	88	3	FKVADIPETNEKICRATF	45C	180	5.17092	0.0883771		71	88	3	FKVADIPETNEKICRATF	50C
71	88	3	FKVADIPETNEKICRATF	15C	240	3.15673	0.372268		71	88	3	FKVADIPETNEKICRATF	20C	240	3.15556	0.095464		71	88	3	FKVADIPETNEKICRATF	25C	240	3.37133	0.117141		71	88	3	FKVADIPETNEKICRATF	35C	240	4.54836	0.215107		71	88	3	FKVADIPETNEKICRATF	45C	240	5.34808	0.414789		71	88	3	FKVADIPETNEKICRATF	50C
94	110	3	AIIVHGFPGADSVRACL	15C	0	0	0		94	110	3	AIIVHGFPGADSVRACL	20C	0	0	0		94	110	3	AIIVHGFPGADSVRACL	25C	0	0	0		94	110	3	AIIVHGFPGADSVRACL	35C	0	0	0		94	110	3	AIIVHGFPGADSVRACL	45C	0	0	0		94	110	3	AIIVHGFPGADSVRACL	50C
94	110	3	AIIVHGFPGADSVRACL	15C	0.166667	1.33459	0.147802		94	110	3	AIIVHGFPGADSVRACL	20C	0.166667	1.58196	0.0223297		94	110	3	AIIVHGFPGADSVRACL	25C	0.166667	1.60978	0.00744325		94	110	3	AIIVHGFPGADSVRACL	35C	0.166667	2.26955	0.254665		94	110	3	AIIVHGFPGADSVRACL	45C	0.166667	2.70941	0.330161		94	110	3	AIIVHGFPGADSVRACL	50C
94	110	3	AIIVHGFPGADSVRACL	15C	0.333333	1.32444	0.103674		94	110	3	AIIVHGFPGADSVRACL	20C	0.333333	1.68647	0.214791		94	110	3	AIIVHGFPGADSVRACL	25C	0.333333	1.87519	0.225424		94	110	3	AIIVHGFPGADSVRACL	35C	0.333333	2.17181	0.524749		94	110	3	AIIVHGFPGADSVRACL	45C	0.333333	2.65076	0.213196		94	110	3	AIIVHGFPGADSVRACL	50C
94	110	3	AIIVHGFPGADSVRACL	15C	0.5	1.77256	0.369504		94	110	3	AIIVHGFPGADSVRACL	20C	0.5	1.73384	0.0659259		94	110	3	AIIVHGFPGADSVRACL	25C	0.5	1.9485	0.246159		94	110	3	AIIVHGFPGADSVRACL	35C	0.5	2.29587	0.0154182		94	110	3	AIIVHGFPGADSVRACL	45C	0.5	3.06091	0.102079		94	110	3	AIIVHGFPGADSVRACL	50C
94	110	3	AIIVHGFPGADSVRACL	15C	0.75	1.53309	0.103142		94	110	3	AIIVHGFPGADSVRACL	20C	0.75	1.98948	0.26902		94	110	3	AIIVHGFPGADSVRACL	25C	0.75	2.08873	0.00956989		94	110	3	AIIVHGFPGADSVRACL	35C	0.75	2.53384	0.0159498		94	110	3	AIIVHGFPGADSVRACL	45C	0.75	3.34399	0.0653943		94	110	3	AIIVHGFPGADSVRACL	50C
94	110	3	AIIVHGFPGADSVRACL	15C	1	1.62181	0.0340263		94	110	3	AIIVHGFPGADSVRACL	20C	1	2.22482	0.458291		94	110	3	AIIVHGFPGADSVRACL	25C	1	2.41504	0.225424		94	110	3	AIIVHGFPGADSVRACL	35C	1	2.77557	0.130257		94	110	3	AIIVHGFPGADSVRACL	45C	1	3.58572	0.0818757		94	110	3	AIIVHGFPGADSVRACL	50C
94	110	3	AIIVHGFPGADSVRACL	15C	2	1.77031	0.117497		94	110	3	AIIVHGFPGADSVRACL	20C	2	2.34625	0.10899		94	110	3	AIIVHGFPGADSVRACL	25C	2	2.71279	0.116965		94	110	3	AIIVHGFPGADSVRACL	35C	2	3.39324	0.0138232		94	110	3	AIIVHGFPGADSVRACL	45C	2	4.01279	0.0127599		94	110	3	AIIVHGFPGADSVRACL	50C
94	110	3	AIIVHGFPGADSVRACL	15C	5	2.39249	0.160562		94	110	3	AIIVHGFPGADSVRACL	20C	5	2.98384	0.281248		94	110	3	AIIVHGFPGADSVRACL	25C	5	3.44287	0.143548		94	110	3	AIIVHGFPGADSVRACL	35C	5	4.04024	0.0271147		94	110	3	AIIVHGFPGADSVRACL	45C	5	4.38873	0.00212664		94	110	3	AIIVHGFPGADSVRACL	50C
94	110	3	AIIVHGFPGADSVRACL	15C	10	2.92858	0.0212664		94	110	3	AIIVHGFPGADSVRACL	20C	10	3.63836	0.189271		94	110	3	AIIVHGFPGADSVRACL	25C	10	3.79437	0.261045		94	110	3	AIIVHGFPGADSVRACL	35C	10	4.31242	0.161093		94	110	3	AIIVHGFPGADSVRACL	45C	10	4.35603	0.084534		94	110	3	AIIVHGFPGADSVRACL	50C
94	110	3	AIIVHGFPGADSVRACL	15C	30	3.8643	0.126004		94	110	3	AIIVHGFPGADSVRACL	20C	30	4.26806	0.102611		94	110	3	AIIVHGFPGADSVRACL	25C	30	4.28685	0.0101016		94	110	3	AIIVHGFPGADSVRACL	35C	30	4.36467	0.125472		94	110	3	AIIVHGFPGADSVRACL	45C	30	4.45565	0.236057		94	110	3	AIIVHGFPGADSVRACL	50C
94	110	3	AIIVHGFPGADSVRACL	15C	60	4.1361	0.0510394		94	110	3	AIIVHGFPGADSVRACL	20C	60	4.3549	0.0159498		94	110	3	AIIVHGFPGADSVRACL	25C	60	4.25339	0.0276464		94	110	3	AIIVHGFPGADSVRACL	35C	60	4.35152	0.262109		94	110	3	AIIVHGFPGADSVRACL	45C	60	4.57708	0.090914		94	110	3	AIIVHGFPGADSVRACL	50C
94	110	3	AIIVHGFPGADSVRACL	15C	90	4.32257	0.191398		94	110	3	AIIVHGFPGADSVRACL	20C	90	4.25001	0.221702		94	110	3	AIIVHGFPGADSVRACL	25C	90	4.3064	0.0972939		94	110	3	AIIVHGFPGADSVRACL	35C	90	4.44061	0.0956989		94	110	3	AIIVHGFPGADSVRACL	45C	90	4.4564	0.059546		94	110	3	AIIVHGFPGADSVRACL	50C
94	110	3	AIIVHGFPGADSVRACL	15C	120	4.22031	0.123345		94	110	3	AIIVHGFPGADSVRACL	20C	120	4.50114	0.17598		94	110	3	AIIVHGFPGADSVRACL	25C	120	4.40076	0.159498		94	110	3	AIIVHGFPGADSVRACL	35C	120	4.33084	0.248817		94	110	3	AIIVHGFPGADSVRACL	45C	120	4.47482	0.101547		94	110	3	AIIVHGFPGADSVRACL	50C
94	110	3	AIIVHGFPGADSVRACL	15C	180	4.21091	0.261045		94	110	3	AIIVHGFPGADSVRACL	20C	180	4.39061	0.164283		94	110	3	AIIVHGFPGADSVRACL	25C	180	4.31768	0.0430645		94	110	3	AIIVHGFPGADSVRACL	35C	180	4.36167	0.194588		94	110	3	AIIVHGFPGADSVRACL	45C	180	4.54099	0.0802808		94	110	3	AIIVHGFPGADSVRACL	50C
94	110	3	AIIVHGFPGADSVRACL	15C	240	4.32858	0.295603		94	110	3	AIIVHGFPGADSVRACL	20C	240	4.38309	0.0260514		94	110	3	AIIVHGFPGADSVRACL	25C	240	4.28949	0.0425329		94	110	3	AIIVHGFPGADSVRACL	35C	240	4.3643	0.218513		94	110	3	AIIVHGFPGADSVRACL	45C	240	4.63084	0.427455		94	110	3	AIIVHGFPGADSVRACL	50C
111	121	2	NVAEEMGREVF	15C	0	0	0		111	121	2	NVAEEMGREVF	20C	0	0	0		111	121	2	NVAEEMGREVF	25C	0	0	0		111	121	2	NVAEEMGREVF	35C	0	0	0		111	121	2	NVAEEMGREVF	45C	0	0	0		111	121	2	NVAEEMGREVF	50C
111	121	2	NVAEEMGREVF	15C	0.166667	0.732814	0.0652214		111	121	2	NVAEEMGREVF	20C	0.166667	0.746743	0.0359383		111	121	2	NVAEEMGREVF	25C	0.166667	0.736955	0.0460543		111	121	2	NVAEEMGREVF	35C	0.166667	1.15334	0.0109146		111	121	2	NVAEEMGREVF	45C	0.166667	1.24727	0.192204		111	121	2	NVAEEMGREVF	50C
111	121	2	NVAEEMGREVF	15C	0.333333	0.712108	0.0764022		111	121	2	NVAEEMGREVF	20C	0.333333	0.759167	0.182886		111	121	2	NVAEEMGREVF	25C	0.333333	0.921241	0.0825251		111	121	2	NVAEEMGREVF	35C	0.333333	1.00068	0.31253		111	121	2	NVAEEMGREVF	45C	0.333333	1.15165	0.0569689		111	121	2	NVAEEMGREVF	50C
111	121	2	NVAEEMGREVF	15C	0.5	0.944959	0.28165		111	121	2	NVAEEMGREVF	20C	0.5	0.748249	0.041795		111	121	2	NVAEEMGREVF	25C	0.5	0.85724	0.153869		111	121	2	NVAEEMGREVF	35C	0.5	0.964536	0.133637		111	121	2	NVAEEMGREVF	45C	0.5	1.38525	0.015174		111	121	2	NVAEEMGREVF	50C
111	121	2	NVAEEMGREVF	15C	0.75	0.688201	0.0479178		111	121	2	NVAEEMGREVF	20C	0.75	0.938371	0.254763		111	121	2	NVAEEMGREVF	25C	0.75	0.932159	0.0702794		111	121	2	NVAEEMGREVF	35C	0.75	1.14826	0.0612283		111	121	2	NVAEEMGREVF	45C	0.75	1.73744	0.0372694		111	121	2	NVAEEMGREVF	50C
111	121	2	NVAEEMGREVF	15C	1	0.745991	0.102491		111	121	2	NVAEEMGREVF	20C	1	1.08764	0.357254		111	121	2	NVAEEMGREVF	25C	1	1.07051	0.233466		111	121	2	NVAEEMGREVF	35C	1	1.1859	0.155467		111	121	2	NVAEEMGREVF	45C	1	1.79749	0.0391329		111	121	2	NVAEEMGREVF	50C
111	121	2	NVAEEMGREVF	15C	2	0.791544	0.12219		111	121	2	NVAEEMGREVF	20C	2	0.990889	0.112873		111	121	2	NVAEEMGREVF	25C	2	1.24539	0.0745388		111	121	2	NVAEEMGREVF	35C	2	1.70017	0.0127781		111	121	2	NVAEEMGREVF	45C	2	2.37332	0.0457881		111	121	2	NVAEEMGREVF	50C
111	121	2	NVAEEMGREVF	15C	5	1.0436	0.0543068		111	121	2	NVAEEMGREVF	20C	5	1.26948	0.20232		111	121	2	NVAEEMGREVF	25C	5	1.58459	0.204449		111	121	2	NVAEEMGREVF	35C	5	2.26658	0.150941		111	121	2	NVAEEMGREVF	45C	5	3.27159	0.0649552		111	121	2	NVAEEMGREVF	50C
111	121	2	NVAEEMGREVF	15C	10	1.39749	0.140559		111	121	2	NVAEEMGREVF	20C	10	1.8246	0.233466		111	121	2	NVAEEMGREVF	25C	10	1.95467	0.0915762		111	121	2	NVAEEMGREVF	35C	10	2.82001	0.0263548		111	121	2	NVAEEMGREVF	45C	10	3.99669	0.124054		111	121	2	NVAEEMGREVF	50C
111	121	2	NVAEEMGREVF	15C	30	2.03524	0.155467		111	121	2	NVAEEMGREVF	20C	30	2.49247	0.0263548		111	121	2	NVAEEMGREVF	25C	30	3.00937	0.109412		111	121	2	NVAEEMGREVF	35C	30	4.19076	0.0966342		111	121	2	NVAEEMGREVF	45C	30	5.25751	0.00159726		111	121	2	NVAEEMGREVF	50C
111	121	2	NVAEEMGREVF	15C	60	2.52202	0.00958356		111	121	2	NVAEEMGREVF	20C	60	3.14152	0.0252899		111	121	2	NVAEEMGREVF	25C	60	3.65899	0.0942383		111	121	2	NVAEEMGREVF	35C	60	4.93355	0.12432		111	121	2	NVAEEMGREVF	45C	60	5.82769	0.14402		111	121	2	NVAEEMGREVF	50C
111	121	2	NVAEEMGREVF	15C	90	2.9177	0.0537744		111	121	2	NVAEEMGREVF	20C	90	3.58727	0.19247		111	121	2	NVAEEMGREVF	25C	90	4.17646	0.114204		111	121	2	NVAEEMGREVF	35C	90	5.25676	0.0212968		111	121	2	NVAEEMGREVF	45C	90	6.14242	0.0204982		111	121	2	NVAEEMGREVF	50C
111	121	2	NVAEEMGREVF	15C	120	3.13888	0.0157064		111	121	2	NVAEEMGREVF	20C	120	3.95829	0.304544		111	121	2	NVAEEMGREVF	25C	120	4.49157	0.0998287		111	121	2	NVAEEMGREVF	35C	120	5.5154	0.136832		111	121	2	NVAEEMGREVF	45C	120	6.32671	0.0638904		111	121	2	NVAEEMGREVF	50C
111	121	2	NVAEEMGREVF	15C	180	3.62906	0.015174		111	121	2	NVAEEMGREVF	20C	180	4.33608	0.00665525		111	121	2	NVAEEMGREVF	25C	180	4.95783	0.108081		111	121	2	NVAEEMGREVF	35C	180	5.79531	0.0779995		111	121	2	NVAEEMGREVF	45C	180	6.71504	0.0593648		111	121	2	NVAEEMGREVF	50C
111	121	2	NVAEEMGREVF	15C	240	4.02436	0.0907776		111	121	2	NVAEEMGREVF	20C	240	4.6815	0.130975		111	121	2	NVAEEMGREVF	25C	240	5.23869	0.0527096		111	121	2	NVAEEMGREVF	35C	240	6.00952	0.0471192		111	121	2	NVAEEMGREVF	45C	240	6.93001	0.102491		111	121	2	NVAEEMGREVF	50C
122	133	2	LLTEMSHPGAEM	15C	0	0	0		122	133	2	LLTEMSHPGAEM	20C	0	0	0		122	133	2	LLTEMSHPGAEM	25C	0	0	0		122	133	2	LLTEMSHPGAEM	35C	0	0	0		122	133	2	LLTEMSHPGAEM	45C	0	0	0		122	133	2	LLTEMSHPGAEM	50C
122	133	2	LLTEMSHPGAEM	15C	0.166667	2.46612	0.0220304		122	133	2	LLTEMSHPGAEM	20C	0.166667	2.48623	0.0632874		122	133	2	LLTEMSHPGAEM	25C	0.166667	2.57431	0.0588813		122	133	2	LLTEMSHPGAEM	35C	0.166667	3.09801	0.175442		122	133	2	LLTEMSHPGAEM	45C	0.166667	3.57158	0.394144		122	133	2	LLTEMSHPGAEM	50C
122	133	2	LLTEMSHPGAEM	15C	0.333333	2.48821	0.034047		122	133	2	LLTEMSHPGAEM	20C	0.333333	2.55194	0.120166		122	133	2	LLTEMSHPGAEM	25C	0.333333	2.83489	0.143799		122	133	2	LLTEMSHPGAEM	35C	0.333333	3.06403	0.293205		122	133	2	LLTEMSHPGAEM	45C	0.333333	3.84943	0.236727		122	133	2	LLTEMSHPGAEM	50C
122	133	2	LLTEMSHPGAEM	15C	0.5	2.77881	0.30402		122	133	2	LLTEMSHPGAEM	20C	0.5	2.7097	0.0196271		122	133	2	LLTEMSHPGAEM	25C	0.5	2.8043	0.159821		122	133	2	LLTEMSHPGAEM	35C	0.5	3.22179	0.034047		122	133	2	LLTEMSHPGAEM	45C	0.5	4.21282	0.162625		122	133	2	LLTEMSHPGAEM	50C
122	133	2	LLTEMSHPGAEM	15C	0.75	2.57035	0.126975		122	133	2	LLTEMSHPGAEM	20C	0.75	2.86718	0.195069		122	133	2	LLTEMSHPGAEM	25C	0.75	2.90853	0.0452625		122	133	2	LLTEMSHPGAEM	35C	0.75	3.37785	0.0304421		122	133	2	LLTEMSHPGAEM	45C	0.75	4.97614	0.179848		122	133	2	LLTEMSHPGAEM	50C
122	133	2	LLTEMSHPGAEM	15C	1	2.67061	0.0316437		122	133	2	LLTEMSHPGAEM	20C	1	3.07139	0.305222		122	133	2	LLTEMSHPGAEM	25C	1	3.20593	0.242335		122	133	2	LLTEMSHPGAEM	35C	1	3.67496	0.00120166		122	133	2	LLTEMSHPGAEM	45C	1	5.16307	0.211092		122	133	2	LLTEMSHPGAEM	50C
122	133	2	LLTEMSHPGAEM	15C	2	2.82979	0.0596824		122	133	2	LLTEMSHPGAEM	20C	2	3.24303	0.160221		122	133	2	LLTEMSHPGAEM	25C	2	3.5611	0.0877212		122	133	2	LLTEMSHPGAEM	35C	2	4.52041	0.135387		122	133	2	LLTEMSHPGAEM	45C	2	6.09604	0.0436603		122	133	2	LLTEMSHPGAEM	50C
122	133	2	LLTEMSHPGAEM	15C	5	3.50219	0.056478		122	133	2	LLTEMSHPGAEM	20C	5	4.05619	0.0925278		122	133	2	LLTEMSHPGAEM	25C	5	4.61898	0.321244		122	133	2	LLTEMSHPGAEM	35C	5	5.95613	0.186257		122	133	2	LLTEMSHPGAEM	45C	5	7.75296	0.00921273		122	133	2	LLTEMSHPGAEM	50C
122	133	2	LLTEMSHPGAEM	15C	10	4.27995	0.177445		122	133	2	LLTEMSHPGAEM	20C	10	4.91269	0.0180249		122	133	2	LLTEMSHPGAEM	25C	10	5.43469	0.401354		122	133	2	LLTEMSHPGAEM	35C	10	7.23295	0.0500692		122	133	2	LLTEMSHPGAEM	45C	10	8.95019	0.373316		122	133	2	LLTEMSHPGAEM	50C
122	133	2	LLTEMSHPGAEM	15C	30	6.0697	0.097735		122	133	2	LLTEMSHPGAEM	20C	30	6.77099	0.177045		122	133	2	LLTEMSHPGAEM	25C	30	7.46746	0.400954		122	133	2	LLTEMSHPGAEM	35C	30	8.46331	0.806314		122	133	2	LLTEMSHPGAEM	45C	30	10.5012	0.459034		122	133	2	LLTEMSHPGAEM	50C
122	133	2	LLTEMSHPGAEM	15C	60	7.14826	0.037652		122	133	2	LLTEMSHPGAEM	20C	60	7.99853	0.15942		122	133	2	LLTEMSHPGAEM	25C	60	8.36475	0.195871		122	133	2	LLTEMSHPGAEM	35C	60	9.68065	0.371313		122	133	2	LLTEMSHPGAEM	45C	60	10.9212	0.126975		122	133	2	LLTEMSHPGAEM	50C
122	133	2	LLTEMSHPGAEM	15C	90	7.82264	0.268771		122	133	2	LLTEMSHPGAEM	20C	90	8.39081	0.179848		122	133	2	LLTEMSHPGAEM	25C	90	8.83945	0.721397		122	133	2	LLTEMSHPGAEM	35C	90	10.1718	0.26076		122	133	2	LLTEMSHPGAEM	45C	90	10.747	0.121768		122	133	2	LLTEMSHPGAEM	50C
122	133	2	LLTEMSHPGAEM	15C	120	8.30555	0.193067		122	133	2	LLTEMSHPGAEM	20C	120	8.7321	0.329255		122	133	2	LLTEMSHPGAEM	25C	120	9.49853	0.315636		122	133	2	LLTEMSHPGAEM	35C	120	10.0789	0.0797101		122	133	2	LLTEMSHPGAEM	45C	120	11.1368	0.150608		122	133	2	LLTEMSHPGAEM	50C
122	133	2	LLTEMSHPGAEM	15C	180	8.79017	0.345678		122	133	2	LLTEMSHPGAEM	20C	180	9.55348	0.119365		122	133	2	LLTEMSHPGAEM	25C	180	9.92027	0.283992		122	133	2	LLTEMSHPGAEM	35C	180	10.6584	0.461838		122	133	2	LLTEMSHPGAEM	45C	180	10.6952	0.789491		122	133	2	LLTEMSHPGAEM	50C
122	133	2	LLTEMSHPGAEM	15C	240	8.81226	0.263164		122	133	2	LLTEMSHPGAEM	20C	240	9.81377	0.221506		122	133	2	LLTEMSHPGAEM	25C	240	10.1534	0.116962		122	133	2	LLTEMSHPGAEM	35C	240	10.4604	0.0865195		122	133	2	LLTEMSHPGAEM	45C	240	10.7836	0.693358		122	133	2	LLTEMSHPGAEM	50C
133	141	1	MFIQGAADE	15C	0	0	0		133	141	1	MFIQGAADE	20C	0	0	0		133	141	1	MFIQGAADE	25C	0	0	0		133	141	1	MFIQGAADE	35C	0	0	0		133	141	1	MFIQGAADE	45C	0	0	0		133	141	1	MFIQGAADE	50C
133	141	1	MFIQGAADE	15C	0.166667	1.09658	0.051955		133	141	1	MFIQGAADE	20C	0.166667	1.40033	0.135843		133	141	1	MFIQGAADE	25C	0.166667	1.56601	0.00823676		133	141	1	MFIQGAADE	35C	0.166667	2.02953	0.162708		133	141	1	MFIQGAADE	45C	0.166667	2.48365	0.272193		133	141	1	MFIQGAADE	50C
133	141	1	MFIQGAADE	15C	0.333333	1.29353	0.045619		133	141	1	MFIQGAADE	20C	0.333333	1.70114	0.0051955		133	141	1	MFIQGAADE	25C	0.333333	1.78778	0.00836348		133	141	1	MFIQGAADE	35C	0.333333	2.11573	0.135083		133	141	1	MFIQGAADE	45C	0.333333	2.53876	0.148135		133	141	1	MFIQGAADE	50C
133	141	1	MFIQGAADE	15C	0.5	1.60526	0.118229		133	141	1	MFIQGAADE	20C	0.5	1.81807	0.0192614		133	141	1	MFIQGAADE	25C	0.5	1.93402	0.00101376		133	141	1	MFIQGAADE	35C	0.5	2.23876	0.0307928		133	141	1	MFIQGAADE	45C	0.5	2.503	0.0676682		133	141	1	MFIQGAADE	50C
133	141	1	MFIQGAADE	15C	0.75	1.70185	0.0482801		133	141	1	MFIQGAADE	20C	0.75	2.16215	0.0876899		133	141	1	MFIQGAADE	25C	0.75	2.01376	0.0970671		133	141	1	MFIQGAADE	35C	0.75	2.29638	0.141672		133	141	1	MFIQGAADE	45C	0.75	2.5815	0.0780592		133	141	1	MFIQGAADE	50C
133	141	1	MFIQGAADE	15C	1	1.80561	0.052842		133	141	1	MFIQGAADE	20C	1	2.11833	0.0999817		133	141	1	MFIQGAADE	25C	1	2.26385	0.0893372		133	141	1	MFIQGAADE	35C	1	2.37021	0.0729904		133	141	1	MFIQGAADE	45C	1	2.68741	0.0676682		133	141	1	MFIQGAADE	50C
133	141	1	MFIQGAADE	15C	2	2.14351	0.123171		133	141	1	MFIQGAADE	20C	2	2.35722	0.0731171		133	141	1	MFIQGAADE	25C	2	2.3703	0.0242034		133	141	1	MFIQGAADE	35C	2	2.51474	0.257874		133	141	1	MFIQGAADE	45C	2	2.97378	0.117089		133	141	1	MFIQGAADE	50C
133	141	1	MFIQGAADE	15C	5	2.3531	0.000380158		133	141	1	MFIQGAADE	20C	5	2.60166	0.0558833		133	141	1	MFIQGAADE	25C	5	2.56743	0.181336		133	141	1	MFIQGAADE	35C	5	3.01025	0.0601917		133	141	1	MFIQGAADE	45C	5	3.75558	0.0878166		133	141	1	MFIQGAADE	50C
133	141	1	MFIQGAADE	15C	10	2.56671	0.0376357		133	141	1	MFIQGAADE	20C	10	2.74028	0.0633597		133	141	1	MFIQGAADE	25C	10	2.80228	0.152063		133	141	1	MFIQGAADE	35C	10	3.47342	0.283091		133	141	1	MFIQGAADE	45C	10	4.34159	0.102009		133	141	1	MFIQGAADE	50C
133	141	1	MFIQGAADE	15C	30	3.03059	0.0283852		133	141	1	MFIQGAADE	20C	30	3.37727	0.00291455		133	141	1	MFIQGAADE	25C	30	3.74931	0.00139391		133	141	1	MFIQGAADE	35C	30	4.23102	0.300198		133	141	1	MFIQGAADE	45C	30	5.62804	0.0712163		133	141	1	MFIQGAADE	50C
133	141	1	MFIQGAADE	15C	60	3.50576	0.235065		133	141	1	MFIQGAADE	20C	60	3.98174	0.0650071		133	141	1	MFIQGAADE	25C	60	4.19814	0.00684285		133	141	1	MFIQGAADE	35C	60	5.04955	0.106951		133	141	1	MFIQGAADE	45C	60	6.19595	0.106951		133	141	1	MFIQGAADE	50C
133	141	1	MFIQGAADE	15C	90	3.9106	0.0850288		133	141	1	MFIQGAADE	20C	90	4.14079	0.0479		133	141	1	MFIQGAADE	25C	90	4.44849	0.248877		133	141	1	MFIQGAADE	35C	90	5.35484	0.131155		133	141	1	MFIQGAADE	45C	90	6.37812	0.00443518		133	141	1	MFIQGAADE	50C
133	141	1	MFIQGAADE	15C	120	4.17609	0.0887036		133	141	1	MFIQGAADE	20C	120	4.31874	0.223787		133	141	1	MFIQGAADE	25C	120	4.79158	0.0690621		133	141	1	MFIQGAADE	35C	120	5.47311	0.1603		133	141	1	MFIQGAADE	45C	120	6.3757	0.24026		133	141	1	MFIQGAADE	50C
133	141	1	MFIQGAADE	15C	180	4.32475	0.0645002		133	141	1	MFIQGAADE	20C	180	4.77384	0.00266111		133	141	1	MFIQGAADE	25C	180	5.07984	0.233164		133	141	1	MFIQGAADE	35C	180	5.89237	0.097574		133	141	1	MFIQGAADE	45C	180	6.22651	0.339481		133	141	1	MFIQGAADE	50C
133	141	1	MFIQGAADE	15C	240	4.47922	0.153711		133	141	1	MFIQGAADE	20C	240	5.11837	0.0484068		133	141	1	MFIQGAADE	25C	240	5.4913	0.0223026		133	141	1	MFIQGAADE	35C	240	6.09649	0.149782		133	141	1	MFIQGAADE	45C	240	6.41037	0.394985		133	141	1	MFIQGAADE	50C
142	149	2	IARMGVDL	15C	0	0	0		142	149	2	IARMGVDL	20C	0	0	0		142	149	2	IARMGVDL	25C	0	0	0		142	149	2	IARMGVDL	35C	0	0	0		142	149	2	IARMGVDL	45C	0	0	0		142	149	2	IARMGVDL	50C
142	149	2	IARMGVDL	15C	0.166667	0.354831	0.0326379		142	149	2	IARMGVDL	20C	0.166667	0.357235	0.169989		142	149	2	IARMGVDL	25C	0.166667	0.423826	0.0220985		142	149	2	IARMGVDL	35C	0.166667	0.620955	0.189368		142	149	2	IARMGVDL	45C	0.166667	0.60653	0.339638		142	149	2	IARMGVDL	50C
142	149	2	IARMGVDL	15C	0.333333	0.325502	0.00747951		142	149	2	IARMGVDL	20C	0.333333	0.444741	0.174749		142	149	2	IARMGVDL	25C	0.333333	0.604848	0.029918		142	149	2	IARMGVDL	35C	0.333333	0.441375	0.340658		142	149	2	IARMGVDL	45C	0.333333	0.435125	0.0999534		142	149	2	IARMGVDL	50C
142	149	2	IARMGVDL	15C	0.5	0.563258	0.277762		142	149	2	IARMGVDL	20C	0.5	0.378871	0.108113		142	149	2	IARMGVDL	25C	0.5	0.494985	0.200927		142	149	2	IARMGVDL	35C	0.5	0.283913	0.112533		142	149	2	IARMGVDL	45C	0.5	0.457001	0.00849944		142	149	2	IARMGVDL	50C
142	149	2	IARMGVDL	15C	0.75	0.371178	0.162509		142	149	2	IARMGVDL	20C	0.75	0.369255	0.374655		142	149	2	IARMGVDL	25C	0.75	0.524073	0.00543964		142	149	2	IARMGVDL	35C	0.75	0.39618	0.046237		142	149	2	IARMGVDL	45C	0.75	0.577682	0.0139391		142	149	2	IARMGVDL	50C
142	149	2	IARMGVDL	15C	1	0.392574	0.116612		142	149	2	IARMGVDL	20C	1	0.577202	0.390634		142	149	2	IARMGVDL	25C	1	0.630571	0.188688		142	149	2	IARMGVDL	35C	1	0.375746	0.0581362		142	149	2	IARMGVDL	45C	1	0.464694	0.0336578		142	149	2	IARMGVDL	50C
142	149	2	IARMGVDL	15C	2	0.332714	0.14891		142	149	2	IARMGVDL	20C	2	0.358437	0.267562		142	149	2	IARMGVDL	25C	2	0.592828	0.00543964		142	149	2	IARMGVDL	35C	2	0.484647	0.179508		142	149	2	IARMGVDL	45C	2	0.563739	0.139051		142	149	2	IARMGVDL	50C
142	149	2	IARMGVDL	15C	5	0.45003	0.00747951		142	149	2	IARMGVDL	20C	5	0.340167	0.253283		142	149	2	IARMGVDL	25C	5	0.543786	0.252263		142	149	2	IARMGVDL	35C	5	0.465415	0.0448771		142	149	2	IARMGVDL	45C	5	0.709422	0.0710553		142	149	2	IARMGVDL	50C
142	149	2	IARMGVDL	15C	10	0.500033	0.175428		142	149	2	IARMGVDL	20C	10	0.417335	0.361056		142	149	2	IARMGVDL	25C	10	0.455078	0.0091794		142	149	2	IARMGVDL	35C	10	0.472627	0.0836345		142	149	2	IARMGVDL	45C	10	0.709422	0.236964		142	149	2	IARMGVDL	50C
142	149	2	IARMGVDL	15C	30	0.410364	0.0724152		142	149	2	IARMGVDL	20C	30	0.438731	0.090774		142	149	2	IARMGVDL	25C	30	0.671679	0.0965537		142	149	2	IARMGVDL	35C	30	0.868567	0.0282181		142	149	2	IARMGVDL	45C	30	0.992854	0.0958737		142	149	2	IARMGVDL	50C
142	149	2	IARMGVDL	15C	60	0.399786	0.0730952		142	149	2	IARMGVDL	20C	60	0.510851	0.0166589		142	149	2	IARMGVDL	25C	60	0.734424	0.0778549		142	149	2	IARMGVDL	35C	60	0.895492	0.060176		142	149	2	IARMGVDL	45C	60	1.296	0.0635758		142	149	2	IARMGVDL	50C
142	149	2	IARMGVDL	15C	90	0.505081	0.0996135		142	149	2	IARMGVDL	20C	90	0.598357	0.122052		142	149	2	IARMGVDL	25C	90	0.79837	0.112533		142	149	2	IARMGVDL	35C	90	0.943572	0.00781949		142	149	2	IARMGVDL	45C	90	1.48087	0.0747951		142	149	2	IARMGVDL	50C
142	149	2	IARMGVDL	15C	120	0.456521	0.105053		142	149	2	IARMGVDL	20C	120	0.777936	0.328418		142	149	2	IARMGVDL	25C	120	0.778657	0.100293		142	149	2	IARMGVDL	35C	120	1.12892	0.181548		142	149	2	IARMGVDL	45C	120	1.43303	0.0343377		142	149	2	IARMGVDL	50C
142	149	2	IARMGVDL	15C	180	0.639225	0.128852		142	149	2	IARMGVDL	20C	180	0.716153	0.116612		142	149	2	IARMGVDL	25C	180	0.929388	0.173389		142	149	2	IARMGVDL	35C	180	1.23109	0.108453		142	149	2	IARMGVDL	45C	180	1.64891	0.169649		142	149	2	IARMGVDL	50C
142	149	2	IARMGVDL	15C	240	0.790437	0.317539		142	149	2	IARMGVDL	20C	240	0.7563	0.0251583		142	149	2	IARMGVDL	25C	240	0.934437	0.0547364		142	149	2	IARMGVDL	35C	240	1.40754	0.29816		142	149	2	IARMGVDL	45C	240	1.64242	0.15639		142	149	2	IARMGVDL	50C
149	167	4	LGVKNYVGPSTRPERLSRL	15C	0	0	0		149	167	4	LGVKNYVGPSTRPERLSRL	20C	0	0	0		149	167	4	LGVKNYVGPSTRPERLSRL	25C	0	0	0		149	167	4	LGVKNYVGPSTRPERLSRL	35C	0	0	0		149	167	4	LGVKNYVGPSTRPERLSRL	45C	0	0	0		149	167	4	LGVKNYVGPSTRPERLSRL	50C
149	167	4	LGVKNYVGPSTRPERLSRL	15C	0.166667	3.06852	0.0777216		149	167	4	LGVKNYVGPSTRPERLSRL	20C	0.166667	3.13185	0.0911041		149	167	4	LGVKNYVGPSTRPERLSRL	25C	0.166667	3.48598	0.0741186		149	167	4	LGVKNYVGPSTRPERLSRL	35C	0.166667	4.08905	0.0941924		149	167	4	LGVKNYVGPSTRPERLSRL	45C	0.166667	5.13616	0.32221		149	167	4	LGVKNYVGPSTRPERLSRL	50C
149	167	4	LGVKNYVGPSTRPERLSRL	15C	0.333333	3.31273	0.113237		149	167	4	LGVKNYVGPSTRPERLSRL	20C	0.333333	3.55768	0.215665		149	167	4	LGVKNYVGPSTRPERLSRL	25C	0.333333	3.87723	0.0149267		149	167	4	LGVKNYVGPSTRPERLSRL	35C	0.333333	4.64008	0.418461		149	167	4	LGVKNYVGPSTRPERLSRL	45C	0.333333	5.36399	0.297504		149	167	4	LGVKNYVGPSTRPERLSRL	50C
149	167	4	LGVKNYVGPSTRPERLSRL	15C	0.5	3.81281	0.439564		149	167	4	LGVKNYVGPSTRPERLSRL	20C	0.5	3.75494	0.147722		149	167	4	LGVKNYVGPSTRPERLSRL	25C	0.5	4.06503	0.124046		149	167	4	LGVKNYVGPSTRPERLSRL	35C	0.5	4.74781	0.0262503		149	167	4	LGVKNYVGPSTRPERLSRL	45C	0.5	5.7749	0.2414		149	167	4	LGVKNYVGPSTRPERLSRL	50C
149	167	4	LGVKNYVGPSTRPERLSRL	15C	0.75	3.76841	0.0617655		149	167	4	LGVKNYVGPSTRPERLSRL	20C	0.75	4.15129	0.282062		149	167	4	LGVKNYVGPSTRPERLSRL	25C	0.75	4.30233	0.0159561		149	167	4	LGVKNYVGPSTRPERLSRL	35C	0.75	4.79658	0.0736039		149	167	4	LGVKNYVGPSTRPERLSRL	45C	0.75	6.04496	0.150811		149	167	4	LGVKNYVGPSTRPERLSRL	50C
149	167	4	LGVKNYVGPSTRPERLSRL	15C	1	3.92564	0.140002		149	167	4	LGVKNYVGPSTRPERLSRL	20C	1	4.35911	0.270224		149	167	4	LGVKNYVGPSTRPERLSRL	25C	1	4.79076	0.100369		149	167	4	LGVKNYVGPSTRPERLSRL	35C	1	5.17219	0.156987		149	167	4	LGVKNYVGPSTRPERLSRL	45C	1	6.15414	0.0313975		149	167	4	LGVKNYVGPSTRPERLSRL	50C
149	167	4	LGVKNYVGPSTRPERLSRL	15C	2	4.35984	0.139487		149	167	4	LGVKNYVGPSTRPERLSRL	20C	2	4.76965	0.0952218		149	167	4	LGVKNYVGPSTRPERLSRL	25C	2	5.01277	0.107575		149	167	4	LGVKNYVGPSTRPERLSRL	35C	2	5.73668	0.261474		149	167	4	LGVKNYVGPSTRPERLSRL	45C	2	6.38744	0.0525007		149	167	4	LGVKNYVGPSTRPERLSRL	50C
149	167	4	LGVKNYVGPSTRPERLSRL	15C	5	5.23115	0.150811		149	167	4	LGVKNYVGPSTRPERLSRL	20C	5	5.57181	0.220812		149	167	4	LGVKNYVGPSTRPERLSRL	25C	5	5.76362	0.248091		149	167	4	LGVKNYVGPSTRPERLSRL	35C	5	6.43293	0.126105		149	167	4	LGVKNYVGPSTRPERLSRL	45C	5	7.66238	0.00566184		149	167	4	LGVKNYVGPSTRPERLSRL	50C
149	167	4	LGVKNYVGPSTRPERLSRL	15C	10	5.78291	0.290813		149	167	4	LGVKNYVGPSTRPERLSRL	20C	10	6.06534	0.325813		149	167	4	LGVKNYVGPSTRPERLSRL	25C	10	6.03367	0.504418		149	167	4	LGVKNYVGPSTRPERLSRL	35C	10	7.15066	0.235224		149	167	4	LGVKNYVGPSTRPERLSRL	45C	10	8.22178	0.228532		149	167	4	LGVKNYVGPSTRPERLSRL	50C
149	167	4	LGVKNYVGPSTRPERLSRL	15C	30	6.80926	0.178605		149	167	4	LGVKNYVGPSTRPERLSRL	20C	30	7.00143	0.305224		149	167	4	LGVKNYVGPSTRPERLSRL	25C	30	7.51862	0.145149		149	167	4	LGVKNYVGPSTRPERLSRL	35C	30	8.3135	0.296474		149	167	4	LGVKNYVGPSTRPERLSRL	45C	30	9.38389	0.387578		149	167	4	LGVKNYVGPSTRPERLSRL	50C
149	167	4	LGVKNYVGPSTRPERLSRL	15C	60	7.52226	0.260444		149	167	4	LGVKNYVGPSTRPERLSRL	20C	60	7.93535	0.213606		149	167	4	LGVKNYVGPSTRPERLSRL	25C	60	7.91715	0.29493		149	167	4	LGVKNYVGPSTRPERLSRL	35C	60	8.77827	0.316548		149	167	4	LGVKNYVGPSTRPERLSRL	45C	60	9.64776	0.345887		149	167	4	LGVKNYVGPSTRPERLSRL	50C
149	167	4	LGVKNYVGPSTRPERLSRL	15C	90	8.04235	0.514198		149	167	4	LGVKNYVGPSTRPERLSRL	20C	90	8.2367	0.421549		149	167	4	LGVKNYVGPSTRPERLSRL	25C	90	8.48237	0.195591		149	167	4	LGVKNYVGPSTRPERLSRL	35C	90	9.07308	0.245518		149	167	4	LGVKNYVGPSTRPERLSRL	45C	90	9.7009	0.134855		149	167	4	LGVKNYVGPSTRPERLSRL	50C
149	167	4	LGVKNYVGPSTRPERLSRL	15C	120	8.29166	0.203826		149	167	4	LGVKNYVGPSTRPERLSRL	20C	120	8.68946	0.113751		149	167	4	LGVKNYVGPSTRPERLSRL	25C	120	8.72368	0.219782		149	167	4	LGVKNYVGPSTRPERLSRL	35C	120	9.00429	0.201767		149	167	4	LGVKNYVGPSTRPERLSRL	45C	120	9.99097	0.288754		149	167	4	LGVKNYVGPSTRPERLSRL	50C
149	167	4	LGVKNYVGPSTRPERLSRL	15C	180	8.46054	0.329416		149	167	4	LGVKNYVGPSTRPERLSRL	20C	180	8.87108	0.156473		149	167	4	LGVKNYVGPSTRPERLSRL	25C	180	8.90638	0.252724		149	167	4	LGVKNYVGPSTRPERLSRL	35C	180	9.27762	0.293901		149	167	4	LGVKNYVGPSTRPERLSRL	45C	180	9.67106	0.4828		149	167	4	LGVKNYVGPSTRPERLSRL	50C
149	167	4	LGVKNYVGPSTRPERLSRL	15C	240	8.80338	0.21412		149	167	4	LGVKNYVGPSTRPERLSRL	20C	240	9.13713	0.317578		149	167	4	LGVKNYVGPSTRPERLSRL	25C	240	8.90311	0.297504		149	167	4	LGVKNYVGPSTRPERLSRL	35C	240	9.35551	0.255812		149	167	4	LGVKNYVGPSTRPERLSRL	45C	240	10.0499	1.02582		149	167	4	LGVKNYVGPSTRPERLSRL	50C
168	177	2	REIIGQDSFL	15C	0	0	0		168	177	2	REIIGQDSFL	20C	0	0	0		168	177	2	REIIGQDSFL	25C	0	0	0		168	177	2	REIIGQDSFL	35C	0	0	0		168	177	2	REIIGQDSFL	45C	0	0	0		168	177	2	REIIGQDSFL	50C
168	177	2	REIIGQDSFL	15C	0.166667	2.12072	0.145945		168	177	2	REIIGQDSFL	20C	0.166667	2.22863	0.0956337		168	177	2	REIIGQDSFL	25C	0.166667	2.17864	0.0706858		168	177	2	REIIGQDSFL	35C	0.166667	2.49265	0.107276		168	177	2	REIIGQDSFL	45C	0.166667	2.78696	0.10686		168	177	2	REIIGQDSFL	50C
168	177	2	REIIGQDSFL	15C	0.333333	2.23274	0.184615		168	177	2	REIIGQDSFL	20C	0.333333	2.30919	0.047401		168	177	2	REIIGQDSFL	25C	0.333333	2.32212	0.0906441		168	177	2	REIIGQDSFL	35C	0.333333	2.54381	0.118918		168	177	2	REIIGQDSFL	45C	0.333333	2.91927	0.00540538		168	177	2	REIIGQDSFL	50C
168	177	2	REIIGQDSFL	15C	0.5	2.29654	0.299791		168	177	2	REIIGQDSFL	20C	0.5	2.31418	0.0353429		168	177	2	REIIGQDSFL	25C	0.5	2.36123	0.172556		168	177	2	REIIGQDSFL	35C	0.5	2.69405	0.130977		168	177	2	REIIGQDSFL	45C	0.5	3.13507	0.0952179		168	177	2	REIIGQDSFL	50C
168	177	2	REIIGQDSFL	15C	0.75	2.26244	0.117671		168	177	2	REIIGQDSFL	20C	0.75	2.44355	0.209147		168	177	2	REIIGQDSFL	25C	0.75	2.4753	0.101039		168	177	2	REIIGQDSFL	35C	0.75	2.73903	0.0299375		168	177	2	REIIGQDSFL	45C	0.75	3.29472	0.0748437		168	177	2	REIIGQDSFL	50C
168	177	2	REIIGQDSFL	15C	1	2.32418	0.0419957		168	177	2	REIIGQDSFL	20C	1	2.56468	0.0644488		168	177	2	REIIGQDSFL	25C	1	2.71845	0.0981285		168	177	2	REIIGQDSFL	35C	1	2.93691	0.057796		168	177	2	REIIGQDSFL	45C	1	3.40968	0.109355		168	177	2	REIIGQDSFL	50C
168	177	2	REIIGQDSFL	15C	2	2.29684	0.226194		168	177	2	REIIGQDSFL	20C	2	2.76873	0.0918915		168	177	2	REIIGQDSFL	25C	2	2.7605	0.159251		168	177	2	REIIGQDSFL	35C	2	3.24856	0.119334		168	177	2	REIIGQDSFL	45C	2	3.60314	0.108523		168	177	2	REIIGQDSFL	50C
168	177	2	REIIGQDSFL	15C	5	2.83929	0.0544696		168	177	2	REIIGQDSFL	20C	5	3.1336	0.0490642		168	177	2	REIIGQDSFL	25C	5	3.16388	0.0594592		168	177	2	REIIGQDSFL	35C	5	3.49436	0.0411641		168	177	2	REIIGQDSFL	45C	5	3.85776	0.115176		168	177	2	REIIGQDSFL	50C
168	177	2	REIIGQDSFL	15C	10	3.15977	0.066112		168	177	2	REIIGQDSFL	20C	10	3.35588	0.0340955		168	177	2	REIIGQDSFL	25C	10	3.27973	0.374635		168	177	2	REIIGQDSFL	35C	10	3.67047	0.0839913		168	177	2	REIIGQDSFL	45C	10	4.11296	0.0877335		168	177	2	REIIGQDSFL	50C
168	177	2	REIIGQDSFL	15C	30	3.36822	0.0232847		168	177	2	REIIGQDSFL	20C	30	3.67312	0.0777543		168	177	2	REIIGQDSFL	25C	30	3.71251	0.112681		168	177	2	REIIGQDSFL	35C	30	4.25585	0.154261		168	177	2	REIIGQDSFL	45C	30	4.9559	0.203741		168	177	2	REIIGQDSFL	50C
168	177	2	REIIGQDSFL	15C	60	3.64342	0.132224		168	177	2	REIIGQDSFL	20C	60	3.8948	0.180872		168	177	2	REIIGQDSFL	25C	60	3.99036	0.0374219		168	177	2	REIIGQDSFL	35C	60	4.69188	0.0199583		168	177	2	REIIGQDSFL	45C	60	5.30901	0.0627856		168	177	2	REIIGQDSFL	50C
168	177	2	REIIGQDSFL	15C	90	3.72339	0.175467		168	177	2	REIIGQDSFL	20C	90	3.98448	0.313512		168	177	2	REIIGQDSFL	25C	90	4.19088	0.365071		168	177	2	REIIGQDSFL	35C	90	5.00441	0.00457378		168	177	2	REIIGQDSFL	45C	90	5.28402	0.00914757		168	177	2	REIIGQDSFL	50C
168	177	2	REIIGQDSFL	15C	120	3.87804	0.0415799		168	177	2	REIIGQDSFL	20C	120	4.18323	0.0324323		168	177	2	REIIGQDSFL	25C	120	4.64895	0.126403		168	177	2	REIIGQDSFL	35C	120	5.00235	0.0108108		168	177	2	REIIGQDSFL	45C	120	5.23815	0.00249479		168	177	2	REIIGQDSFL	50C
168	177	2	REIIGQDSFL	15C	180	4.06269	0.14054		168	177	2	REIIGQDSFL	20C	180	4.50547	0.0790017		168	177	2	REIIGQDSFL	25C	180	4.77567	0.104365		168	177	2	REIIGQDSFL	35C	180	5.15701	0.221205		168	177	2	REIIGQDSFL	45C	180	5.11085	0.288148		168	177	2	REIIGQDSFL	50C
168	177	2	REIIGQDSFL	15C	240	4.22381	0.0449062		168	177	2	REIIGQDSFL	20C	240	4.77244	0.163825		168	177	2	REIIGQDSFL	25C	240	5.0591	0.160082		168	177	2	REIIGQDSFL	35C	240	5.14613	0.0544696		168	177	2	REIIGQDSFL	45C	240	5.25344	0.384198		168	177	2	REIIGQDSFL	50C
177	198	2	LISPGVGAQGGDPGETLRFADA	15C	0	0	0		177	198	2	LISPGVGAQGGDPGETLRFADA	20C	0	0	0		177	198	2	LISPGVGAQGGDPGETLRFADA	25C	0	0	0		177	198	2	LISPGVGAQGGDPGETLRFADA	35C	0	0	0		177	198	2	LISPGVGAQGGDPGETLRFADA	45C	0	0	0		177	198	2	LISPGVGAQGGDPGETLRFADA	50C
177	198	2	LISPGVGAQGGDPGETLRFADA	15C	0.166667	5.70724	0.259149		177	198	2	LISPGVGAQGGDPGETLRFADA	20C	0.166667	6.05493	0.0343693		177	198	2	LISPGVGAQGGDPGETLRFADA	25C	0.166667	6.84699	0.135972		177	198	2	LISPGVGAQGGDPGETLRFADA	35C	0.166667	8.19304	0.252877		177	198	2	LISPGVGAQGGDPGETLRFADA	45C	0.166667	9.73475	0.154285		177	198	2	LISPGVGAQGGDPGETLRFADA	50C
177	198	2	LISPGVGAQGGDPGETLRFADA	15C	0.333333	6.24208	0.208223		177	198	2	LISPGVGAQGGDPGETLRFADA	20C	0.333333	6.84379	0.131456		177	198	2	LISPGVGAQGGDPGETLRFADA	25C	0.333333	7.55602	0.157798		177	198	2	LISPGVGAQGGDPGETLRFADA	35C	0.333333	9.12506	0.410424		177	198	2	LISPGVGAQGGDPGETLRFADA	45C	0.333333	10.5767	0.108125		177	198	2	LISPGVGAQGGDPGETLRFADA	50C
177	198	2	LISPGVGAQGGDPGETLRFADA	15C	0.5	7.06394	0.578758		177	198	2	LISPGVGAQGGDPGETLRFADA	20C	0.5	7.36639	0.0647246		177	198	2	LISPGVGAQGGDPGETLRFADA	25C	0.5	8.0364	0.193421		177	198	2	LISPGVGAQGGDPGETLRFADA	35C	0.5	9.70265	0.154034		177	198	2	LISPGVGAQGGDPGETLRFADA	45C	0.5	11.0111	0.0928221		177	198	2	LISPGVGAQGGDPGETLRFADA	50C
177	198	2	LISPGVGAQGGDPGETLRFADA	15C	0.75	7.32577	0.113143		177	198	2	LISPGVGAQGGDPGETLRFADA	20C	0.75	8.14426	0.00125435		177	198	2	LISPGVGAQGGDPGETLRFADA	25C	0.75	8.5519	0.199944		177	198	2	LISPGVGAQGGDPGETLRFADA	35C	0.75	9.90186	0.077519		177	198	2	LISPGVGAQGGDPGETLRFADA	45C	0.75	11.6364	0.0679859		177	198	2	LISPGVGAQGGDPGETLRFADA	50C
177	198	2	LISPGVGAQGGDPGETLRFADA	15C	1	7.69403	0.236069		177	198	2	LISPGVGAQGGDPGETLRFADA	20C	1	8.41513	0.102857		177	198	2	LISPGVGAQGGDPGETLRFADA	25C	1	9.19264	0.0604598		177	198	2	LISPGVGAQGGDPGETLRFADA	35C	1	10.4362	0.368027		177	198	2	LISPGVGAQGGDPGETLRFADA	45C	1	11.7616	0.381072		177	198	2	LISPGVGAQGGDPGETLRFADA	50C
177	198	2	LISPGVGAQGGDPGETLRFADA	15C	2	8.7928	0.0895608		177	198	2	LISPGVGAQGGDPGETLRFADA	20C	2	9.49776	0.132209		177	198	2	LISPGVGAQGGDPGETLRFADA	25C	2	9.88075	0.317602		177	198	2	LISPGVGAQGGDPGETLRFADA	35C	2	11.2644	0.378814		177	198	2	LISPGVGAQGGDPGETLRFADA	45C	2	12.2016	0.0694911		177	198	2	LISPGVGAQGGDPGETLRFADA	50C
177	198	2	LISPGVGAQGGDPGETLRFADA	15C	5	10.1779	0.201951		177	198	2	LISPGVGAQGGDPGETLRFADA	20C	5	10.861	0.0235818		177	198	2	LISPGVGAQGGDPGETLRFADA	25C	5	11.1663	0.259149		177	198	2	LISPGVGAQGGDPGETLRFADA	35C	5	12.2881	0.348961		177	198	2	LISPGVGAQGGDPGETLRFADA	45C	5	13.3915	0.278215		177	198	2	LISPGVGAQGGDPGETLRFADA	50C
177	198	2	LISPGVGAQGGDPGETLRFADA	15C	10	11.1784	0.0860486		177	198	2	LISPGVGAQGGDPGETLRFADA	20C	10	11.5874	0.126188		177	198	2	LISPGVGAQGGDPGETLRFADA	25C	10	11.8564	0.592305		177	198	2	LISPGVGAQGGDPGETLRFADA	35C	10	13.1006	0.225031		177	198	2	LISPGVGAQGGDPGETLRFADA	45C	10	14.2609	0.52733		177	198	2	LISPGVGAQGGDPGETLRFADA	50C
177	198	2	LISPGVGAQGGDPGETLRFADA	15C	30	12.5411	0.0383832		177	198	2	LISPGVGAQGGDPGETLRFADA	20C	30	12.7494	0.217003		177	198	2	LISPGVGAQGGDPGETLRFADA	25C	30	13.0758	0.388097		177	198	2	LISPGVGAQGGDPGETLRFADA	35C	30	13.7839	0.853712		177	198	2	LISPGVGAQGGDPGETLRFADA	45C	30	15.7659	0.296027		177	198	2	LISPGVGAQGGDPGETLRFADA	50C
177	198	2	LISPGVGAQGGDPGETLRFADA	15C	60	13.1208	0.346452		177	198	2	LISPGVGAQGGDPGETLRFADA	20C	60	13.5368	0.263916		177	198	2	LISPGVGAQGGDPGETLRFADA	25C	60	13.7004	0.147512		177	198	2	LISPGVGAQGGDPGETLRFADA	35C	60	14.9261	0.363261		177	198	2	LISPGVGAQGGDPGETLRFADA	45C	60	16.1808	0.0153031		177	198	2	LISPGVGAQGGDPGETLRFADA	50C
177	198	2	LISPGVGAQGGDPGETLRFADA	15C	90	13.6271	0.53611		177	198	2	LISPGVGAQGGDPGETLRFADA	20C	90	13.8192	0.221268		177	198	2	LISPGVGAQGGDPGETLRFADA	25C	90	14.0567	0.704194		177	198	2	LISPGVGAQGGDPGETLRFADA	35C	90	15.5	0.210982		177	198	2	LISPGVGAQGGDPGETLRFADA	45C	90	16.0497	0.0506758		177	198	2	LISPGVGAQGGDPGETLRFADA	50C
177	198	2	LISPGVGAQGGDPGETLRFADA	15C	120	13.9808	0.130704		177	198	2	LISPGVGAQGGDPGETLRFADA	20C	120	14.1343	0.356236		177	198	2	LISPGVGAQGGDPGETLRFADA	25C	120	14.6943	0.313839		177	198	2	LISPGVGAQGGDPGETLRFADA	35C	120	15.4173	0.0273449		177	198	2	LISPGVGAQGGDPGETLRFADA	45C	120	16.1695	0.0735051		177	198	2	LISPGVGAQGGDPGETLRFADA	50C
177	198	2	LISPGVGAQGGDPGETLRFADA	15C	180	14.1905	0.272696		177	198	2	LISPGVGAQGGDPGETLRFADA	20C	180	14.8937	0.107122		177	198	2	LISPGVGAQGGDPGETLRFADA	25C	180	15.169	0.277212		177	198	2	LISPGVGAQGGDPGETLRFADA	35C	180	15.99	0.57073		177	198	2	LISPGVGAQGGDPGETLRFADA	45C	180	15.7978	0.58804		177	198	2	LISPGVGAQGGDPGETLRFADA	50C
177	198	2	LISPGVGAQGGDPGETLRFADA	15C	240	14.3652	0.0998465		177	198	2	LISPGVGAQGGDPGETLRFADA	20C	240	15.2751	0.275205		177	198	2	LISPGVGAQGGDPGETLRFADA	25C	240	15.4392	0.343191		177	198	2	LISPGVGAQGGDPGETLRFADA	35C	240	15.7601	0.102606		177	198	2	LISPGVGAQGGDPGETLRFADA	45C	240	15.7806	0.477908		177	198	2	LISPGVGAQGGDPGETLRFADA	50C
199	206	2	IIVGRSIY	15C	0	0	0		199	206	2	IIVGRSIY	20C	0	0	0		199	206	2	IIVGRSIY	25C	0	0	0		199	206	2	IIVGRSIY	35C	0	0	0		199	206	2	IIVGRSIY	45C	0	0	0		199	206	2	IIVGRSIY	50C
199	206	2	IIVGRSIY	15C	0.166667	3.01747	0.0534373		199	206	2	IIVGRSIY	20C	0.166667	3.13802	0.0069399		199	206	2	IIVGRSIY	25C	0.166667	3.33906	0.0566759		199	206	2	IIVGRSIY	35C	0.166667	3.29048	0.0411768		199	206	2	IIVGRSIY	45C	0.166667	3.43917	0.0515866		199	206	2	IIVGRSIY	50C
199	206	2	IIVGRSIY	15C	0.333333	3.24189	0.09739		199	206	2	IIVGRSIY	20C	0.333333	3.28966	0.0381695		199	206	2	IIVGRSIY	25C	0.333333	3.28606	0.0270656		199	206	2	IIVGRSIY	35C	0.333333	3.34707	0.0305356		199	206	2	IIVGRSIY	45C	0.333333	3.50165	0.0136485		199	206	2	IIVGRSIY	50C
199	206	2	IIVGRSIY	15C	0.5	3.31779	0.0293789		199	206	2	IIVGRSIY	20C	0.5	3.33301	0.0680111		199	206	2	IIVGRSIY	25C	0.5	3.42804	0.0506613		199	206	2	IIVGRSIY	35C	0.5	3.4799	0.0638471		199	206	2	IIVGRSIY	45C	0.5	3.48546	0.0421021		199	206	2	IIVGRSIY	50C
199	206	2	IIVGRSIY	15C	0.75	3.38764	0.125381		199	206	2	IIVGRSIY	20C	0.75	3.38813	0.0774956		199	206	2	IIVGRSIY	25C	0.75	3.37275	0.142731		199	206	2	IIVGRSIY	35C	0.75	3.27592	0.070093		199	206	2	IIVGRSIY	45C	0.75	3.47875	0.0562132		199	206	2	IIVGRSIY	50C
199	206	2	IIVGRSIY	15C	1	3.32221	0.00138798		199	206	2	IIVGRSIY	20C	1	3.32761	0.0275283		199	206	2	IIVGRSIY	25C	1	3.40563	0.122142		199	206	2	IIVGRSIY	35C	1	3.43835	0.130008		199	206	2	IIVGRSIY	45C	1	3.46567	0.148745		199	206	2	IIVGRSIY	50C
199	206	2	IIVGRSIY	15C	2	3.3618	0.0883681		199	206	2	IIVGRSIY	20C	2	3.41512	0.0365502		199	206	2	IIVGRSIY	25C	2	3.33955	0.12353		199	206	2	IIVGRSIY	35C	2	3.36245	0.0481167		199	206	2	IIVGRSIY	45C	2	3.44473	0.0326175		199	206	2	IIVGRSIY	50C
199	206	2	IIVGRSIY	15C	5	3.49347	0.0400201		199	206	2	IIVGRSIY	20C	5	3.42134	0.0444154		199	206	2	IIVGRSIY	25C	5	3.37439	0.0418708		199	206	2	IIVGRSIY	35C	5	3.45569	0.0286849		199	206	2	IIVGRSIY	45C	5	3.66245	0.0499673		199	206	2	IIVGRSIY	50C
199	206	2	IIVGRSIY	15C	10	3.3865	0.0141111		199	206	2	IIVGRSIY	20C	10	3.37963	0.0423334		199	206	2	IIVGRSIY	25C	10	3.35623	0.225778		199	206	2	IIVGRSIY	35C	10	3.51981	0.0458034		199	206	2	IIVGRSIY	45C	10	3.7758	0.168177		199	206	2	IIVGRSIY	50C
199	206	2	IIVGRSIY	15C	30	3.52341	0.0346995		199	206	2	IIVGRSIY	20C	30	3.40809	0.0525119		199	206	2	IIVGRSIY	25C	30	3.3492	0.12006		199	206	2	IIVGRSIY	35C	30	3.52553	0.204264		199	206	2	IIVGRSIY	45C	30	4.50486	0.188765		199	206	2	IIVGRSIY	50C
199	206	2	IIVGRSIY	15C	60	3.52635	0.0425647		199	206	2	IIVGRSIY	20C	60	3.49756	0.0717123		199	206	2	IIVGRSIY	25C	60	3.36523	0.110807		199	206	2	IIVGRSIY	35C	60	3.74963	0.0506613		199	206	2	IIVGRSIY	45C	60	4.97137	0.0203571		199	206	2	IIVGRSIY	50C
199	206	2	IIVGRSIY	15C	90	3.52128	0.124224		199	206	2	IIVGRSIY	20C	90	3.4372	0.00902187		199	206	2	IIVGRSIY	25C	90	3.35443	0.201026		199	206	2	IIVGRSIY	35C	90	4.0318	0.047654		199	206	2	IIVGRSIY	45C	90	5.15131	0.0120292		199	206	2	IIVGRSIY	50C
199	206	2	IIVGRSIY	15C	120	3.52553	0.0340055		199	206	2	IIVGRSIY	20C	120	3.4992	0.0421021		199	206	2	IIVGRSIY	25C	120	3.57804	0.0203571		199	206	2	IIVGRSIY	35C	120	4.04276	0.0543626		199	206	2	IIVGRSIY	45C	120	5.30834	0.0421021		199	206	2	IIVGRSIY	50C
199	206	2	IIVGRSIY	15C	180	3.44309	0.0353935		199	206	2	IIVGRSIY	20C	180	3.5998	0.0390948		199	206	2	IIVGRSIY	25C	180	3.64331	0.0950767		199	206	2	IIVGRSIY	35C	180	4.41407	0.224159		199	206	2	IIVGRSIY	45C	180	5.2838	0.219301		199	206	2	IIVGRSIY	50C
199	206	2	IIVGRSIY	15C	240	3.41316	0.0152678		199	206	2	IIVGRSIY	20C	240	3.61305	0.100397		199	206	2	IIVGRSIY	25C	240	3.71757	0.0340055		199	206	2	IIVGRSIY	35C	240	4.53087	0.0270656		199	206	2	IIVGRSIY	45C	240	5.3687	0.201489		199	206	2	IIVGRSIY	50C
205	220	1	IYLADNPAAAAAGIIE	15C	0	0	0		205	220	1	IYLADNPAAAAAGIIE	20C	0	0	0		205	220	1	IYLADNPAAAAAGIIE	25C	0	0	0		205	220	1	IYLADNPAAAAAGIIE	35C	0	0	0		205	220	1	IYLADNPAAAAAGIIE	45C	0	0	0		205	220	1	IYLADNPAAAAAGIIE	50C
205	220	1	IYLADNPAAAAAGIIE	15C	0.166667	2.04225	0.0420999		205	220	1	IYLADNPAAAAAGIIE	20C	0.166667	1.93759	0.132008		205	220	1	IYLADNPAAAAAGIIE	25C	0.166667	1.92252	0.0346585		205	220	1	IYLADNPAAAAAGIIE	35C	0.166667	2.25114	0.0206932		205	220	1	IYLADNPAAAAAGIIE	45C	0.166667	2.20198	0.123446		205	220	1	IYLADNPAAAAAGIIE	50C
205	220	1	IYLADNPAAAAAGIIE	15C	0.333333	2.01659	0.000713558		205	220	1	IYLADNPAAAAAGIIE	20C	0.333333	1.95748	0.00336392		205	220	1	IYLADNPAAAAAGIIE	25C	0.333333	2.10676	0.194088		205	220	1	IYLADNPAAAAAGIIE	35C	0.333333	2.22692	0.288991		205	220	1	IYLADNPAAAAAGIIE	45C	0.333333	2.0442	0.0038736		205	220	1	IYLADNPAAAAAGIIE	50C
205	220	1	IYLADNPAAAAAGIIE	15C	0.5	2.25308	0.32946		205	220	1	IYLADNPAAAAAGIIE	20C	0.5	1.95467	0.0495413		205	220	1	IYLADNPAAAAAGIIE	25C	0.5	1.9355	0.0784914		205	220	1	IYLADNPAAAAAGIIE	35C	0.5	2.10453	0.0337411		205	220	1	IYLADNPAAAAAGIIE	45C	0.5	2.16846	0.110092		205	220	1	IYLADNPAAAAAGIIE	50C
205	220	1	IYLADNPAAAAAGIIE	15C	0.75	2.06171	0.0329256		205	220	1	IYLADNPAAAAAGIIE	20C	0.75	1.991	0.169827		205	220	1	IYLADNPAAAAAGIIE	25C	0.75	2.0026	0.143833		205	220	1	IYLADNPAAAAAGIIE	35C	0.75	2.12082	0.0268094		205	220	1	IYLADNPAAAAAGIIE	45C	0.75	2.23305	0.0852192		205	220	1	IYLADNPAAAAAGIIE	50C
205	220	1	IYLADNPAAAAAGIIE	15C	1	1.94062	0.0431193		205	220	1	IYLADNPAAAAAGIIE	20C	1	2.10056	0.101937		205	220	1	IYLADNPAAAAAGIIE	25C	1	2.04081	0.292457		205	220	1	IYLADNPAAAAAGIIE	35C	1	2.17524	0.129664		205	220	1	IYLADNPAAAAAGIIE	45C	1	2.27954	0.154638		205	220	1	IYLADNPAAAAAGIIE	50C
205	220	1	IYLADNPAAAAAGIIE	15C	2	2.08802	0.0428135		205	220	1	IYLADNPAAAAAGIIE	20C	2	2.02272	0.105607		205	220	1	IYLADNPAAAAAGIIE	25C	2	2.04917	0.0541285		205	220	1	IYLADNPAAAAAGIIE	35C	2	2.35328	0.0776759		205	220	1	IYLADNPAAAAAGIIE	45C	2	2.57492	0.0836901		205	220	1	IYLADNPAAAAAGIIE	50C
205	220	1	IYLADNPAAAAAGIIE	15C	5	2.09415	0.146891		205	220	1	IYLADNPAAAAAGIIE	20C	5	2.07209	0.162589		205	220	1	IYLADNPAAAAAGIIE	25C	5	2.07137	0.0896025		205	220	1	IYLADNPAAAAAGIIE	35C	5	2.5316	0.0369011		205	220	1	IYLADNPAAAAAGIIE	45C	5	3.33054	0.0880734		205	220	1	IYLADNPAAAAAGIIE	50C
205	220	1	IYLADNPAAAAAGIIE	15C	10	2.09451	0.05158		205	220	1	IYLADNPAAAAAGIIE	20C	10	2.30786	0.138838		205	220	1	IYLADNPAAAAAGIIE	25C	10	2.21885	0.0592253		205	220	1	IYLADNPAAAAAGIIE	35C	10	2.98715	0.0640163		205	220	1	IYLADNPAAAAAGIIE	45C	10	4.26391	0.132212		205	220	1	IYLADNPAAAAAGIIE	50C
205	220	1	IYLADNPAAAAAGIIE	15C	30	2.34383	0.129154		205	220	1	IYLADNPAAAAAGIIE	20C	30	2.60462	0.0667686		205	220	1	IYLADNPAAAAAGIIE	25C	30	2.94549	0.149032		205	220	1	IYLADNPAAAAAGIIE	35C	30	4.3437	0.117227		205	220	1	IYLADNPAAAAAGIIE	45C	30	6.38948	0.0945974		205	220	1	IYLADNPAAAAAGIIE	50C
205	220	1	IYLADNPAAAAAGIIE	15C	60	2.49426	0.125382		205	220	1	IYLADNPAAAAAGIIE	20C	60	3.05267	0.0158002		205	220	1	IYLADNPAAAAAGIIE	25C	60	3.47751	0.0394496		205	220	1	IYLADNPAAAAAGIIE	35C	60	5.17168	0.0172273		205	220	1	IYLADNPAAAAAGIIE	45C	60	7.76614	0.125892		205	220	1	IYLADNPAAAAAGIIE	50C
205	220	1	IYLADNPAAAAAGIIE	15C	90	3.11689	0.00958206		205	220	1	IYLADNPAAAAAGIIE	20C	90	3.35526	0.0659531		205	220	1	IYLADNPAAAAAGIIE	25C	90	4.11283	0.0655454		205	220	1	IYLADNPAAAAAGIIE	35C	90	5.89753	0.0200816		205	220	1	IYLADNPAAAAAGIIE	45C	90	8.44701	0.230275		205	220	1	IYLADNPAAAAAGIIE	50C
205	220	1	IYLADNPAAAAAGIIE	15C	120	3.28686	0.125586		205	220	1	IYLADNPAAAAAGIIE	20C	120	4.06619	0.0917431		205	220	1	IYLADNPAAAAAGIIE	25C	120	4.38868	0.0711519		205	220	1	IYLADNPAAAAAGIIE	35C	120	6.36115	0.112029		205	220	1	IYLADNPAAAAAGIIE	45C	120	9.11707	0.0604485		205	220	1	IYLADNPAAAAAGIIE	50C
205	220	1	IYLADNPAAAAAGIIE	15C	180	3.66982	0.227217		205	220	1	IYLADNPAAAAAGIIE	20C	180	4.20833	0.0483181		205	220	1	IYLADNPAAAAAGIIE	25C	180	4.90189	0.140673		205	220	1	IYLADNPAAAAAGIIE	35C	180	7.02451	0.0350663		205	220	1	IYLADNPAAAAAGIIE	45C	180	9.82936	0.195005		205	220	1	IYLADNPAAAAAGIIE	50C
205	220	1	IYLADNPAAAAAGIIE	15C	240	3.96694	0.0390418		205	220	1	IYLADNPAAAAAGIIE	20C	240	4.63894	0.0552498		205	220	1	IYLADNPAAAAAGIIE	25C	240	5.33004	0.196738		205	220	1	IYLADNPAAAAAGIIE	35C	240	7.67099	0.0755352		205	220	1	IYLADNPAAAAAGIIE	45C	240	10.2444	0.115494		205	220	1	IYLADNPAAAAAGIIE	50C
221	228	2	SIKDLLNP	15C	0	0	0		221	228	2	SIKDLLNP	20C	0	0	0		221	228	2	SIKDLLNP	25C	0	0	0		221	228	2	SIKDLLNP	35C	0	0	0		221	228	2	SIKDLLNP	45C	0	0	0		221	228	2	SIKDLLNP	50C
221	228	2	SIKDLLNP	15C	0.166667	1.68795	0.108179		221	228	2	SIKDLLNP	20C	0.166667	2.01246	0.0504963		221	228	2	SIKDLLNP	25C	0.166667	2.19676	0.0182564		221	228	2	SIKDLLNP	35C	0.166667	2.62798	0.179068		221	228	2	SIKDLLNP	45C	0.166667	3.27372	0.142943		221	228	2	SIKDLLNP	50C
221	228	2	SIKDLLNP	15C	0.333333	1.90493	0.0351532		221	228	2	SIKDLLNP	20C	0.333333	2.20775	0.0613725		221	228	2	SIKDLLNP	25C	0.333333	2.40166	0.0124299		221	228	2	SIKDLLNP	35C	0.333333	2.9135	0.0378722		221	228	2	SIKDLLNP	45C	0.333333	3.71648	0.072637		221	228	2	SIKDLLNP	50C
221	228	2	SIKDLLNP	15C	0.5	2.05297	0.0848727		221	228	2	SIKDLLNP	20C	0.5	2.40784	0.00951661		221	228	2	SIKDLLNP	25C	0.5	2.71011	0.00504963		221	228	2	SIKDLLNP	35C	0.5	3.34705	0.0120414		221	228	2	SIKDLLNP	45C	0.5	4.04813	0.0506905		221	228	2	SIKDLLNP	50C
221	228	2	SIKDLLNP	15C	0.75	2.33808	0.0308804		221	228	2	SIKDLLNP	20C	0.75	2.65105	0.0881743		221	228	2	SIKDLLNP	25C	0.75	2.89853	0.0481657		221	228	2	SIKDLLNP	35C	0.75	3.6441	0.0638973		221	228	2	SIKDLLNP	45C	0.75	4.32678	0.0442814		221	228	2	SIKDLLNP	50C
221	228	2	SIKDLLNP	15C	1	2.46524	0.0875917		221	228	2	SIKDLLNP	20C	1	2.86557	0.0108761		221	228	2	SIKDLLNP	25C	1	3.18706	0.0522443		221	228	2	SIKDLLNP	35C	1	3.91313	0.0435045		221	228	2	SIKDLLNP	45C	1	4.43651	0.160617		221	228	2	SIKDLLNP	50C
221	228	2	SIKDLLNP	15C	2	3.03531	0.0967199		221	228	2	SIKDLLNP	20C	2	3.46475	0.00135952		221	228	2	SIKDLLNP	25C	2	3.77553	0.0023306		221	228	2	SIKDLLNP	35C	2	4.34683	0.0120414		221	228	2	SIKDLLNP	45C	2	4.79508	0.132456		221	228	2	SIKDLLNP	50C
221	228	2	SIKDLLNP	15C	5	3.86191	0.00602072		221	228	2	SIKDLLNP	20C	5	4.14619	0.0689469		221	228	2	SIKDLLNP	25C	5	4.47592	0.0174795		221	228	2	SIKDLLNP	35C	5	4.77668	0.0264135		221	228	2	SIKDLLNP	45C	5	4.92568	0.147022		221	228	2	SIKDLLNP	50C
221	228	2	SIKDLLNP	15C	10	4.34903	0.102158		221	228	2	SIKDLLNP	20C	10	4.58963	0.0334053		221	228	2	SIKDLLNP	25C	10	4.79989	0.148187		221	228	2	SIKDLLNP	35C	10	4.93337	0.0786577		221	228	2	SIKDLLNP	45C	10	4.98542	0.126241		221	228	2	SIKDLLNP	50C
221	228	2	SIKDLLNP	15C	30	4.78863	0.0751618		221	228	2	SIKDLLNP	20C	30	4.96469	0.0553517		221	228	2	SIKDLLNP	25C	30	4.89877	0.0666163		221	228	2	SIKDLLNP	35C	30	4.79357	0.231312		221	228	2	SIKDLLNP	45C	30	5.02511	0.0176737		221	228	2	SIKDLLNP	50C
221	228	2	SIKDLLNP	15C	60	4.97087	0.0431161		221	228	2	SIKDLLNP	20C	60	5.07071	0.113617		221	228	2	SIKDLLNP	25C	60	4.92472	0.0761329		221	228	2	SIKDLLNP	35C	60	4.8794	0.0182564		221	228	2	SIKDLLNP	45C	60	4.98927	0.110703		221	228	2	SIKDLLNP	50C
221	228	2	SIKDLLNP	15C	90	5.02539	0.0821536		221	228	2	SIKDLLNP	20C	90	4.93969	0.0872033		221	228	2	SIKDLLNP	25C	90	4.90289	0.227039		221	228	2	SIKDLLNP	35C	90	4.94354	0.0157315		221	228	2	SIKDLLNP	45C	90	4.93447	0.0899223		221	228	2	SIKDLLNP	50C
221	228	2	SIKDLLNP	15C	120	5.03212	0.100993		221	228	2	SIKDLLNP	20C	120	4.90646	0.131873		221	228	2	SIKDLLNP	25C	120	4.99943	0.0334053		221	228	2	SIKDLLNP	35C	120	4.88393	0.0475831		221	228	2	SIKDLLNP	45C	120	4.93255	0.0553517		221	228	2	SIKDLLNP	50C
221	228	2	SIKDLLNP	15C	180	4.93969	0.0440872		221	228	2	SIKDLLNP	20C	180	4.97924	0.00835131		221	228	2	SIKDLLNP	25C	180	4.91373	0.0353474		221	228	2	SIKDLLNP	35C	180	4.92706	0.18975		221	228	2	SIKDLLNP	45C	180	4.85413	0.0920587		221	228	2	SIKDLLNP	50C
221	228	2	SIKDLLNP	15C	240	4.88709	0.142167		221	228	2	SIKDLLNP	20C	240	5.02182	0.0611782		221	228	2	SIKDLLNP	25C	240	4.97856	0.0454467		221	228	2	SIKDLLNP	35C	240	4.89355	0.021558		221	228	2	SIKDLLNP	45C	240	4.82557	0.0361243		221	228	2	SIKDLLNP	50C
[truncated: 11 more columns]

## Sheet: L123A(L)-Data
L123A(L) - 15C									L123A(L) - 20C									L123A(L) - 25C									L123A(L) - 35C									L123A(L) - 45C									L123A(L) - 50C
Peptide start no	Peptide end no	charge	sequence	temperature	timepoint (min)	avg D-uptake (Da)	sd (Da)		Peptide start no	Peptide end no	charge	sequence	temperature	timepoint (min)	avg D-uptake (Da)	sd (Da)		Peptide start no	Peptide end no	charge	sequence	temperature	timepoint (min)	avg D-uptake (Da)	sd (Da)		Peptide start no	Peptide end no	charge	sequence	temperature	timepoint (min)	avg D-uptake (Da)	sd (Da)		Peptide start no	Peptide end no	charge	sequence	temperature	timepoint (min)	avg D-uptake (Da)	sd (Da)		Peptide start no	Peptide end no	charge	sequence	temperature
-2	9	3	GGSMRSRRVDVM	15C	0	0	0		-2	9	3	GGSMRSRRVDVM	20C	0	0	0		-2	9	3	GGSMRSRRVDVM	25C	0	0	0		-2	9	3	GGSMRSRRVDVM	35C	0	0	0		-2	9	3	GGSMRSRRVDVM	45C	0	0	0		-2	9	3	GGSMRSRRVDVM	50C
-2	9	3	GGSMRSRRVDVM	15C	0.166667	6.93694	0.576857		-2	9	3	GGSMRSRRVDVM	20C	0.166667	7.49175	0.147732		-2	9	3	GGSMRSRRVDVM	25C	0.166667	7.7471	0.253723		-2	9	3	GGSMRSRRVDVM	35C	0.166667	8.64116	0.480714		-2	9	3	GGSMRSRRVDVM	45C	0.166667	8.14638	0.945951		-2	9	3	GGSMRSRRVDVM	50C
-2	9	3	GGSMRSRRVDVM	15C	0.333333	7.15681	0.440381		-2	9	3	GGSMRSRRVDVM	20C	0.333333	7.86184	0.424435		-2	9	3	GGSMRSRRVDVM	25C	0.333333	8.36426	0.138821		-2	9	3	GGSMRSRRVDVM	35C	0.333333	8.87297	0.127565		-2	9	3	GGSMRSRRVDVM	45C	0.333333	9.64267	0.779929		-2	9	3	GGSMRSRRVDVM	50C
-2	9	3	GGSMRSRRVDVM	15C	0.5	7.41448	0.196037		-2	9	3	GGSMRSRRVDVM	20C	0.5	8.02368	0.122406		-2	9	3	GGSMRSRRVDVM	25C	0.5	8.37321	0.367219		-2	9	3	GGSMRSRRVDVM	35C	0.5	9.5989	0.704891		-2	9	3	GGSMRSRRVDVM	45C	0.5	9.96535	0.237309		-2	9	3	GGSMRSRRVDVM	50C
-2	9	3	GGSMRSRRVDVM	15C	0.75	7.73981	0.212452		-2	9	3	GGSMRSRRVDVM	20C	0.75	8.50719	0.481652		-2	9	3	GGSMRSRRVDVM	25C	0.75	8.94129	0.10224		-2	9	3	GGSMRSRRVDVM	35C	0.75	9.54584	0.251847		-2	9	3	GGSMRSRRVDVM	45C	0.75	9.72027	0.267793		-2	9	3	GGSMRSRRVDVM	50C
-2	9	3	GGSMRSRRVDVM	15C	1	8.09	0.480714		-2	9	3	GGSMRSRRVDVM	20C	1	8.61994	0.374722		-2	9	3	GGSMRSRRVDVM	25C	1	9.72027	0.471334		-2	9	3	GGSMRSRRVDVM	35C	1	9.98193	0.78415		-2	9	3	GGSMRSRRVDVM	45C	1	9.74448	0.586237		-2	9	3	GGSMRSRRVDVM	50C
-2	9	3	GGSMRSRRVDVM	15C	2	8.66338	0.433346		-2	9	3	GGSMRSRRVDVM	20C	2	9.29281	0.443664		-2	9	3	GGSMRSRRVDVM	25C	2	9.94412	0.142573		-2	9	3	GGSMRSRRVDVM	35C	2	9.79754	0.408021		-2	9	3	GGSMRSRRVDVM	45C	2	9.71596	0.16696		-2	9	3	GGSMRSRRVDVM	50C
-2	9	3	GGSMRSRRVDVM	15C	5	9.45796	0.611562		-2	9	3	GGSMRSRRVDVM	20C	5	9.85922	0.479307		-2	9	3	GGSMRSRRVDVM	25C	5	10.0227	0.154297		-2	9	3	GGSMRSRRVDVM	35C	5	9.81578	0.550124		-2	9	3	GGSMRSRRVDVM	45C	5	9.60686	0.488218		-2	9	3	GGSMRSRRVDVM	50C
-2	9	3	GGSMRSRRVDVM	15C	10	9.55977	0.716147		-2	9	3	GGSMRSRRVDVM	20C	10	9.96833	0.264979		-2	9	3	GGSMRSRRVDVM	25C	10	8.92669	0.665965		-2	9	3	GGSMRSRRVDVM	35C	10	8.87363	1.61145		-2	9	3	GGSMRSRRVDVM	45C	10	9.64301	0.234495		-2	9	3	GGSMRSRRVDVM	50C
-2	9	3	GGSMRSRRVDVM	15C	30	8.56191	0.650957		-2	9	3	GGSMRSRRVDVM	20C	30	9.62709	0.256068		-2	9	3	GGSMRSRRVDVM	25C	30	10.231	0.464768		-2	9	3	GGSMRSRRVDVM	35C	30	9.49411	0.48259		-2	9	3	GGSMRSRRVDVM	45C	30	9.75775	0.401455		-2	9	3	GGSMRSRRVDVM	50C
-2	9	3	GGSMRSRRVDVM	15C	60	9.86951	0.396296		-2	9	3	GGSMRSRRVDVM	20C	60	8.81825	0.648612		-2	9	3	GGSMRSRRVDVM	25C	60	9.89007	0.64486		-2	9	3	GGSMRSRRVDVM	35C	60	9.59459	0.596554		-2	9	3	GGSMRSRRVDVM	45C	60	9.87979	0.62188		-2	9	3	GGSMRSRRVDVM	50C
-2	9	3	GGSMRSRRVDVM	15C	90	9.73387	0.559973		-2	9	3	GGSMRSRRVDVM	20C	90	9.77665	0.267793		-2	9	3	GGSMRSRRVDVM	25C	90	9.81247	0.341893		-2	9	3	GGSMRSRRVDVM	35C	90	9.86055	0.511198		-2	9	3	GGSMRSRRVDVM	45C	90	9.29049	1.22359		-2	9	3	GGSMRSRRVDVM	50C
-2	9	3	GGSMRSRRVDVM	15C	120	9.96037	0.360653		-2	9	3	GGSMRSRRVDVM	20C	120	9.80219	0.113495		-2	9	3	GGSMRSRRVDVM	25C	120	10.2227	0.429594		-2	9	3	GGSMRSRRVDVM	35C	120	10.0618	0.789309		-2	9	3	GGSMRSRRVDVM	45C	120	9.51964	0.782274		-2	9	3	GGSMRSRRVDVM	50C
-2	9	3	GGSMRSRRVDVM	15C	180	9.75178	0.153828		-2	9	3	GGSMRSRRVDVM	20C	180	9.96302	0.645798		-2	9	3	GGSMRSRRVDVM	25C	180	9.75045	0.346114		-2	9	3	GGSMRSRRVDVM	35C	180	9.86254	0.781336		-2	9	3	GGSMRSRRVDVM	45C	180	9.86121	0.559973		-2	9	3	GGSMRSRRVDVM	50C
-2	9	3	GGSMRSRRVDVM	15C	240	9.67152	0.653771		-2	9	3	GGSMRSRRVDVM	20C	240	10.224	0.114433		-2	9	3	GGSMRSRRVDVM	25C	240	9.59989	0.370501		-2	9	3	GGSMRSRRVDVM	35C	240	9.6566	0.30625		-2	9	3	GGSMRSRRVDVM	45C	240	9.71331	0.563725		-2	9	3	GGSMRSRRVDVM	50C
10	17	2	DVMNRLIL	15C	0	0	0		10	17	2	DVMNRLIL	20C	0	0	0		10	17	2	DVMNRLIL	25C	0	0	0		10	17	2	DVMNRLIL	35C	0	0	0		10	17	2	DVMNRLIL	45C	0	0	0		10	17	2	DVMNRLIL	50C
10	17	2	DVMNRLIL	15C	0.166667	0.786529	0.0816255		10	17	2	DVMNRLIL	20C	0.166667	1.05482	0.0356247		10	17	2	DVMNRLIL	25C	0.166667	1.27591	0.123476		10	17	2	DVMNRLIL	35C	0.166667	1.72836	0.0217899		10	17	2	DVMNRLIL	45C	0.166667	2.16467	0.161522		10	17	2	DVMNRLIL	50C
10	17	2	DVMNRLIL	15C	0.333333	1.00591	0.0591439		10	17	2	DVMNRLIL	20C	0.333333	1.25854	0.083009		10	17	2	DVMNRLIL	25C	0.333333	1.46105	0.0083009		10	17	2	DVMNRLIL	35C	0.333333	1.9426	0.0778209		10	17	2	DVMNRLIL	45C	0.333333	2.53323	0.0581063		10	17	2	DVMNRLIL	50C
10	17	2	DVMNRLIL	15C	0.5	1.21917	0.12901		10	17	2	DVMNRLIL	20C	0.5	1.47743	0.0404669		10	17	2	DVMNRLIL	25C	0.5	1.64105	0.00207522		10	17	2	DVMNRLIL	35C	0.5	2.08054	0.0397751		10	17	2	DVMNRLIL	45C	0.5	2.83111	0.0594898		10	17	2	DVMNRLIL	50C
10	17	2	DVMNRLIL	15C	0.75	1.31235	0.0435797		10	17	2	DVMNRLIL	20C	0.75	1.59947	0.0380458		10	17	2	DVMNRLIL	25C	0.75	1.82252	0.0463467		10	17	2	DVMNRLIL	35C	0.75	2.3525	0.0190229		10	17	2	DVMNRLIL	45C	0.75	3.17302	0.0345871		10	17	2	DVMNRLIL	50C
10	17	2	DVMNRLIL	15C	1	1.45126	0.0795503		10	17	2	DVMNRLIL	20C	1	1.76969	0.0124513		10	17	2	DVMNRLIL	25C	1	1.94676	0.077475		10	17	2	DVMNRLIL	35C	1	2.51782	0.0605274		10	17	2	DVMNRLIL	45C	1	3.46332	0.16498		10	17	2	DVMNRLIL	50C
10	17	2	DVMNRLIL	15C	2	1.70341	0.117942		10	17	2	DVMNRLIL	20C	2	2.02746	0.024211		10	17	2	DVMNRLIL	25C	2	2.29233	0.0121055		10	17	2	DVMNRLIL	35C	2	3.07715	0.0435797		10	17	2	DVMNRLIL	45C	2	4.04368	0.0221357		10	17	2	DVMNRLIL	50C
10	17	2	DVMNRLIL	15C	5	2.20918	0.0812796		10	17	2	DVMNRLIL	20C	5	2.54595	0.00415045		10	17	2	DVMNRLIL	25C	5	3.02726	0.0899264		10	17	2	DVMNRLIL	35C	5	3.94952	0.0584522		10	17	2	DVMNRLIL	45C	5	4.71062	0.178815		10	17	2	DVMNRLIL	50C
10	17	2	DVMNRLIL	15C	10	2.62152	0.123476		10	17	2	DVMNRLIL	20C	10	3.21826	0.0930392		10	17	2	DVMNRLIL	25C	10	3.50074	0.213748		10	17	2	DVMNRLIL	35C	10	4.3061	0.333074		10	17	2	DVMNRLIL	45C	10	4.94687	0.0875053		10	17	2	DVMNRLIL	50C
10	17	2	DVMNRLIL	15C	30	3.55821	0.260441		10	17	2	DVMNRLIL	20C	30	4.23689	0.00553393		10	17	2	DVMNRLIL	25C	30	4.55752	0.110333		10	17	2	DVMNRLIL	35C	30	4.86225	0.190575		10	17	2	DVMNRLIL	45C	30	5.0107	0.0664072		10	17	2	DVMNRLIL	50C
10	17	2	DVMNRLIL	15C	60	4.40368	0.213056		10	17	2	DVMNRLIL	20C	60	4.54969	0.157371		10	17	2	DVMNRLIL	25C	60	4.93073	0.16498		10	17	2	DVMNRLIL	35C	60	4.93439	0.122438		10	17	2	DVMNRLIL	45C	60	5.0623	0.221703		10	17	2	DVMNRLIL	50C
10	17	2	DVMNRLIL	15C	90	4.72945	0.107912		10	17	2	DVMNRLIL	20C	90	4.86249	0.0650237		10	17	2	DVMNRLIL	25C	90	4.98282	0.0691741		10	17	2	DVMNRLIL	35C	90	4.99211	0.168785		10	17	2	DVMNRLIL	45C	90	4.78986	0.648508		10	17	2	DVMNRLIL	50C
10	17	2	DVMNRLIL	15C	120	4.8038	0.173627		10	17	2	DVMNRLIL	20C	120	4.94026	0.0850842		10	17	2	DVMNRLIL	25C	120	4.96545	0.189191		10	17	2	DVMNRLIL	35C	120	5.02122	0.141461		10	17	2	DVMNRLIL	45C	120	4.83926	0.361435		10	17	2	DVMNRLIL	50C
10	17	2	DVMNRLIL	15C	180	4.93342	0.178469		10	17	2	DVMNRLIL	20C	180	5.00067	0.0681365		10	17	2	DVMNRLIL	25C	180	4.9904	0.14492		10	17	2	DVMNRLIL	35C	180	5.00581	0.204064		10	17	2	DVMNRLIL	45C	180	5.08749	0.280155		10	17	2	DVMNRLIL	50C
10	17	2	DVMNRLIL	15C	240	4.96717	0.284997		10	17	2	DVMNRLIL	20C	240	5.10681	0.0349329		10	17	2	DVMNRLIL	25C	240	4.97768	0.093731		10	17	2	DVMNRLIL	35C	240	5.00923	0.132123		10	17	2	DVMNRLIL	45C	240	5.09263	0.186424		10	17	2	DVMNRLIL	50C
18	28	1	AMDLMNRDDAL	15C	0	0	0		18	28	1	AMDLMNRDDAL	20C	0	0	0		18	28	1	AMDLMNRDDAL	25C	0	0	0		18	28	1	AMDLMNRDDAL	35C	0	0	0		18	28	1	AMDLMNRDDAL	45C	0	0	0		18	28	1	AMDLMNRDDAL	50C
18	28	1	AMDLMNRDDAL	15C	0.166667	1.43341	0.143592		18	28	1	AMDLMNRDDAL	20C	0.166667	1.73177	0.00304833		18	28	1	AMDLMNRDDAL	25C	0.166667	2.15289	0.224774		18	28	1	AMDLMNRDDAL	35C	0.166667	3.05309	0.0811819		18	28	1	AMDLMNRDDAL	45C	0.166667	3.66117	0.624427		18	28	1	AMDLMNRDDAL	50C
18	28	1	AMDLMNRDDAL	15C	0.333333	1.65349	0.176322		18	28	1	AMDLMNRDDAL	20C	0.333333	2.10308	0.0795775		18	28	1	AMDLMNRDDAL	25C	0.333333	2.44558	0.0749248		18	28	1	AMDLMNRDDAL	35C	0.333333	3.48487	0.110061		18	28	1	AMDLMNRDDAL	45C	0.333333	4.55627	0.677372		18	28	1	AMDLMNRDDAL	50C
18	28	1	AMDLMNRDDAL	15C	0.5	2.00643	0.187713		18	28	1	AMDLMNRDDAL	20C	0.5	2.41393	0.112628		18	28	1	AMDLMNRDDAL	25C	0.5	2.88984	0.069149		18	28	1	AMDLMNRDDAL	35C	0.5	3.92947	0.153219		18	28	1	AMDLMNRDDAL	45C	0.5	4.98078	0.357457		18	28	1	AMDLMNRDDAL	50C
18	28	1	AMDLMNRDDAL	15C	0.75	2.10739	0.149208		18	28	1	AMDLMNRDDAL	20C	0.75	2.66862	0.0636941		18	28	1	AMDLMNRDDAL	25C	0.75	3.23812	0.128511		18	28	1	AMDLMNRDDAL	35C	0.75	4.41275	0.184665		18	28	1	AMDLMNRDDAL	45C	0.75	5.10751	0.401899		18	28	1	AMDLMNRDDAL	50C
18	28	1	AMDLMNRDDAL	15C	1	2.28517	0.0807006		18	28	1	AMDLMNRDDAL	20C	1	3.05638	0.0190922		18	28	1	AMDLMNRDDAL	25C	1	3.54897	0.144234		18	28	1	AMDLMNRDDAL	35C	1	4.65769	0.43158		18	28	1	AMDLMNRDDAL	45C	1	5.26713	0.42805		18	28	1	AMDLMNRDDAL	50C
18	28	1	AMDLMNRDDAL	15C	2	3.01327	0.0306438		18	28	1	AMDLMNRDDAL	20C	2	3.68068	0.0795775		18	28	1	AMDLMNRDDAL	25C	2	4.22579	0.378154		18	28	1	AMDLMNRDDAL	35C	2	5.07699	0.313818		18	28	1	AMDLMNRDDAL	45C	2	5.41937	0.173594		18	28	1	AMDLMNRDDAL	50C
18	28	1	AMDLMNRDDAL	15C	5	4.10565	0.429975		18	28	1	AMDLMNRDDAL	20C	5	4.61548	0.243546		18	28	1	AMDLMNRDDAL	25C	5	4.96592	0.332268		18	28	1	AMDLMNRDDAL	35C	5	5.49039	0.462384		18	28	1	AMDLMNRDDAL	45C	5	5.45817	0.463988		18	28	1	AMDLMNRDDAL	50C
18	28	1	AMDLMNRDDAL	15C	10	4.67743	0.295528		18	28	1	AMDLMNRDDAL	20C	10	5.16389	0.337884		18	28	1	AMDLMNRDDAL	25C	10	4.57328	0.68796		18	28	1	AMDLMNRDDAL	35C	10	5.11851	0.961669		18	28	1	AMDLMNRDDAL	45C	10	5.968	0.342697		18	28	1	AMDLMNRDDAL	50C
18	28	1	AMDLMNRDDAL	15C	30	4.74629	0.58159		18	28	1	AMDLMNRDDAL	20C	30	5.29174	0.283174		18	28	1	AMDLMNRDDAL	25C	30	5.48472	0.200227		18	28	1	AMDLMNRDDAL	35C	30	5.45352	0.437837		18	28	1	AMDLMNRDDAL	45C	30	6.43643	0.253332		18	28	1	AMDLMNRDDAL	50C
18	28	1	AMDLMNRDDAL	15C	60	5.37796	0.675607		18	28	1	AMDLMNRDDAL	20C	60	5.01493	0.577739		18	28	1	AMDLMNRDDAL	25C	60	5.72647	0.478909		18	28	1	AMDLMNRDDAL	35C	60	5.86318	0.247717		18	28	1	AMDLMNRDDAL	45C	60	6.83485	0.686837		18	28	1	AMDLMNRDDAL	50C
18	28	1	AMDLMNRDDAL	15C	90	5.51841	0.421151		18	28	1	AMDLMNRDDAL	20C	90	5.63549	0.283174		18	28	1	AMDLMNRDDAL	25C	90	5.67746	0.289592		18	28	1	AMDLMNRDDAL	35C	90	6.13658	0.445377		18	28	1	AMDLMNRDDAL	45C	90	6.20397	1.4064		18	28	1	AMDLMNRDDAL	50C
18	28	1	AMDLMNRDDAL	15C	120	5.66169	0.132522		18	28	1	AMDLMNRDDAL	20C	120	5.7672	0.141828		18	28	1	AMDLMNRDDAL	25C	120	5.65614	0.39131		18	28	1	AMDLMNRDDAL	35C	120	6.23676	0.413771		18	28	1	AMDLMNRDDAL	45C	120	6.54999	0.977071		18	28	1	AMDLMNRDDAL	50C
18	28	1	AMDLMNRDDAL	15C	180	5.76629	0.250926		18	28	1	AMDLMNRDDAL	20C	180	5.76675	0.307079		18	28	1	AMDLMNRDDAL	25C	180	5.86079	0.42821		18	28	1	AMDLMNRDDAL	35C	180	6.45912	0.732402		18	28	1	AMDLMNRDDAL	45C	180	6.78959	0.782298		18	28	1	AMDLMNRDDAL	50C
18	28	1	AMDLMNRDDAL	15C	240	5.78739	0.330824		18	28	1	AMDLMNRDDAL	20C	240	6.12683	0.101397		18	28	1	AMDLMNRDDAL	25C	240	6.2354	0.210335		18	28	1	AMDLMNRDDAL	35C	240	6.41532	0.403182		18	28	1	AMDLMNRDDAL	45C	240	6.85924	0.558968		18	28	1	AMDLMNRDDAL	50C
28	36	3	LRVTGEVRE	15C	0	0	0		28	36	3	LRVTGEVRE	20C	0	0	0		28	36	3	LRVTGEVRE	25C	0	0	0		28	36	3	LRVTGEVRE	35C	0	0	0		28	36	3	LRVTGEVRE	45C	0	0	0		28	36	3	LRVTGEVRE	50C
28	36	3	LRVTGEVRE	15C	0.166667	0.62054	0.106193		28	36	3	LRVTGEVRE	20C	0.166667	0.698934	0.014867		28	36	3	LRVTGEVRE	25C	0.166667	0.811568	0.101095		28	36	3	LRVTGEVRE	35C	0.166667	1.05606	0.0484239		28	36	3	LRVTGEVRE	45C	0.166667	1.16779	0.0212385		28	36	3	LRVTGEVRE	50C
28	36	3	LRVTGEVRE	15C	0.333333	0.793246	0.0488486		28	36	3	LRVTGEVRE	20C	0.333333	0.744288	0.00509725		28	36	3	LRVTGEVRE	25C	0.333333	0.988479	0.0225129		28	36	3	LRVTGEVRE	35C	0.333333	1.16449	0.00552202		28	36	3	LRVTGEVRE	45C	0.333333	1.40688	0.0688129		28	36	3	LRVTGEVRE	50C
28	36	3	LRVTGEVRE	15C	0.5	0.850615	0.316879		28	36	3	LRVTGEVRE	20C	0.5	0.895668	0.112989		28	36	3	LRVTGEVRE	25C	0.5	0.969857	0.106617		28	36	3	LRVTGEVRE	35C	0.5	1.34561	0.0169908		28	36	3	LRVTGEVRE	45C	0.5	1.43481	0.0301587		28	36	3	LRVTGEVRE	50C
28	36	3	LRVTGEVRE	15C	0.75	0.959344	0.081556		28	36	3	LRVTGEVRE	20C	0.75	1.01251	0.0140174		28	36	3	LRVTGEVRE	25C	0.75	1.18521	0.0654147		28	36	3	LRVTGEVRE	35C	0.75	1.39336	0.0989716		28	36	3	LRVTGEVRE	45C	0.75	1.39036	0.13975		28	36	3	LRVTGEVRE	50C
28	36	3	LRVTGEVRE	15C	1	1.04314	0.0811312		28	36	3	LRVTGEVRE	20C	1	1.16179	0.0305835		28	36	3	LRVTGEVRE	25C	1	1.24919	0.129555		28	36	3	LRVTGEVRE	35C	1	1.45163	0.0216633		28	36	3	LRVTGEVRE	45C	1	1.41619	0.0743349		28	36	3	LRVTGEVRE	50C
28	36	3	LRVTGEVRE	15C	2	1.12905	0.076034		28	36	3	LRVTGEVRE	20C	2	1.30476	0.153767		28	36	3	LRVTGEVRE	25C	2	1.39546	0.0654147		28	36	3	LRVTGEVRE	35C	2	1.47206	0.168634		28	36	3	LRVTGEVRE	45C	2	1.66819	0.0458752		28	36	3	LRVTGEVRE	50C
28	36	3	LRVTGEVRE	15C	5	1.49098	0.000849542		28	36	3	LRVTGEVRE	20C	5	1.40658	0.0692376		28	36	3	LRVTGEVRE	25C	5	1.45644	0.0276101		28	36	3	LRVTGEVRE	35C	5	1.50449	0.0700872		28	36	3	LRVTGEVRE	45C	5	1.93521	0.129555		28	36	3	LRVTGEVRE	50C
28	36	3	LRVTGEVRE	15C	10	1.63605	0.0564945		28	36	3	LRVTGEVRE	20C	10	1.45193	0.0866532		28	36	3	LRVTGEVRE	25C	10	1.51351	0.000424771		28	36	3	LRVTGEVRE	35C	10	1.79674	0.0985468		28	36	3	LRVTGEVRE	45C	10	2.18601	0.0841046		28	36	3	LRVTGEVRE	50C
28	36	3	LRVTGEVRE	15C	30	1.58409	0.00339817		28	36	3	LRVTGEVRE	20C	30	1.64536	0.0271853		28	36	3	LRVTGEVRE	25C	30	1.80545	0.0267606		28	36	3	LRVTGEVRE	35C	30	2.28903	0.116812		28	36	3	LRVTGEVRE	45C	30	2.848	0.0305835		28	36	3	LRVTGEVRE	50C
28	36	3	LRVTGEVRE	15C	60	1.69012	0.122759		28	36	3	LRVTGEVRE	20C	60	1.79224	0.0344064		28	36	3	LRVTGEVRE	25C	60	2.20042	0.0637156		28	36	3	LRVTGEVRE	35C	60	2.69842	0.0322826		28	36	3	LRVTGEVRE	45C	60	3.13093	0.0178404		28	36	3	LRVTGEVRE	50C
28	36	3	LRVTGEVRE	15C	90	1.78984	0.0581936		28	36	3	LRVTGEVRE	20C	90	2.02111	0.263783		28	36	3	LRVTGEVRE	25C	90	2.32688	0.0208138		28	36	3	LRVTGEVRE	35C	90	2.96033	0.00254862		28	36	3	LRVTGEVRE	45C	90	3.12403	0.285021		28	36	3	LRVTGEVRE	50C
28	36	3	LRVTGEVRE	15C	120	1.97335	0.0951487		28	36	3	LRVTGEVRE	20C	120	2.22746	0.0747597		28	36	3	LRVTGEVRE	25C	120	2.48426	0.0539459		28	36	3	LRVTGEVRE	35C	120	3.03422	0.0858037		28	36	3	LRVTGEVRE	45C	120	3.29613	0.217483		28	36	3	LRVTGEVRE	50C
28	36	3	LRVTGEVRE	15C	180	2.0965	0.172457		28	36	3	LRVTGEVRE	20C	180	2.432	0.0140174		28	36	3	LRVTGEVRE	25C	180	2.82517	0.00424771		28	36	3	LRVTGEVRE	35C	180	3.16457	0.0637156		28	36	3	LRVTGEVRE	45C	180	3.74577	0.0293092		28	36	3	LRVTGEVRE	50C
28	36	3	LRVTGEVRE	15C	240	2.02532	0.618891		28	36	3	LRVTGEVRE	20C	240	2.6855	0.0369551		28	36	3	LRVTGEVRE	25C	240	2.96303	0.162687		28	36	3	LRVTGEVRE	35C	240	3.24087	0.0773083		28	36	3	LRVTGEVRE	45C	240	3.89985	0.249765		28	36	3	LRVTGEVRE	50C
37	49	2	YIDTVKIGYPLVL	15C	0	0	0		37	49	2	YIDTVKIGYPLVL	20C	0	0	0		37	49	2	YIDTVKIGYPLVL	25C	0	0	0		37	49	2	YIDTVKIGYPLVL	35C	0	0	0		37	49	2	YIDTVKIGYPLVL	45C	0	0	0		37	49	2	YIDTVKIGYPLVL	50C
37	49	2	YIDTVKIGYPLVL	15C	0.166667	0.366159	0.15304		37	49	2	YIDTVKIGYPLVL	20C	0.166667	0.421576	0.00854969		37	49	2	YIDTVKIGYPLVL	25C	0.166667	0.454222	0.0199493		37	49	2	YIDTVKIGYPLVL	35C	0.166667	0.454222	0.107156		37	49	2	YIDTVKIGYPLVL	45C	0.166667	0.511252	0.0692525		37	49	2	YIDTVKIGYPLVL	50C
37	49	2	YIDTVKIGYPLVL	15C	0.333333	0.477195	0.111716		37	49	2	YIDTVKIGYPLVL	20C	0.333333	0.372607	0.0692525		37	49	2	YIDTVKIGYPLVL	25C	0.333333	0.363136	0.0438884		37	49	2	YIDTVKIGYPLVL	35C	0.333333	0.485457	0.0299239		37	49	2	YIDTVKIGYPLVL	45C	0.333333	0.619266	0.0521531		37	49	2	YIDTVKIGYPLVL	50C
37	49	2	YIDTVKIGYPLVL	15C	0.5	0.507423	0.163584		37	49	2	YIDTVKIGYPLVL	20C	0.5	0.477195	0.0803671		37	49	2	YIDTVKIGYPLVL	25C	0.5	0.39155	0.0595629		37	49	2	YIDTVKIGYPLVL	35C	0.5	0.491705	0.0809371		37	49	2	YIDTVKIGYPLVL	45C	0.5	0.700477	0.0512982		37	49	2	YIDTVKIGYPLVL	50C
37	49	2	YIDTVKIGYPLVL	15C	0.75	0.422785	0.0376187		37	49	2	YIDTVKIGYPLVL	20C	0.75	0.43931	0.0780872		37	49	2	YIDTVKIGYPLVL	25C	0.75	0.419964	0.00968965		37	49	2	YIDTVKIGYPLVL	35C	0.75	0.606167	0.0028499		37	49	2	YIDTVKIGYPLVL	45C	0.75	0.870962	0.0929067		37	49	2	YIDTVKIGYPLVL	50C
37	49	2	YIDTVKIGYPLVL	15C	1	0.365151	0.0210892		37	49	2	YIDTVKIGYPLVL	20C	1	0.508431	0.0162444		37	49	2	YIDTVKIGYPLVL	25C	1	0.41674	0.0393286		37	49	2	YIDTVKIGYPLVL	35C	1	0.606973	0.0689675		37	49	2	YIDTVKIGYPLVL	45C	1	1.02311	0.0800821		37	49	2	YIDTVKIGYPLVL	50C
37	49	2	YIDTVKIGYPLVL	15C	2	0.460872	0.083502		37	49	2	YIDTVKIGYPLVL	20C	2	0.458051	0.0493032		37	49	2	YIDTVKIGYPLVL	25C	2	0.47518	0.0621278		37	49	2	YIDTVKIGYPLVL	35C	2	0.818769	0.00427485		37	49	2	YIDTVKIGYPLVL	45C	2	1.55693	0.0718174		37	49	2	YIDTVKIGYPLVL	50C
37	49	2	YIDTVKIGYPLVL	15C	5	0.590247	0.171849		37	49	2	YIDTVKIGYPLVL	20C	5	0.602338	0.0384736		37	49	2	YIDTVKIGYPLVL	25C	5	0.702493	0.0809371		37	49	2	YIDTVKIGYPLVL	35C	5	1.23692	0.0307789		37	49	2	YIDTVKIGYPLVL	45C	5	2.48674	0.0381886		37	49	2	YIDTVKIGYPLVL	50C
37	49	2	YIDTVKIGYPLVL	15C	10	0.681535	0.173844		37	49	2	YIDTVKIGYPLVL	20C	10	0.871365	0.0512982		37	49	2	YIDTVKIGYPLVL	25C	10	0.983409	0.0797972		37	49	2	YIDTVKIGYPLVL	35C	10	1.96057	0.0179544		37	49	2	YIDTVKIGYPLVL	45C	10	3.49352	0.0689675		37	49	2	YIDTVKIGYPLVL	50C
37	49	2	YIDTVKIGYPLVL	15C	30	1.17304	0.00712475		37	49	2	YIDTVKIGYPLVL	20C	30	1.54706	0.00028499		37	49	2	YIDTVKIGYPLVL	25C	30	2.00007	0.12739		37	49	2	YIDTVKIGYPLVL	35C	30	3.13099	0.314914		37	49	2	YIDTVKIGYPLVL	45C	30	4.79634	0.0584229		37	49	2	YIDTVKIGYPLVL	50C
37	49	2	YIDTVKIGYPLVL	15C	60	1.70908	0.107441		37	49	2	YIDTVKIGYPLVL	20C	60	2.14012	0.00512982		37	49	2	YIDTVKIGYPLVL	25C	60	2.973	0.0892018		37	49	2	YIDTVKIGYPLVL	35C	60	4.22362	0.0202343		37	49	2	YIDTVKIGYPLVL	45C	60	5.46941	0.248226		37	49	2	YIDTVKIGYPLVL	50C
37	49	2	YIDTVKIGYPLVL	15C	90	2.05045	0.0333438		37	49	2	YIDTVKIGYPLVL	20C	90	2.80735	0.0612728		37	49	2	YIDTVKIGYPLVL	25C	90	3.43589	0.161304		37	49	2	YIDTVKIGYPLVL	35C	90	4.66595	0.0153895		37	49	2	YIDTVKIGYPLVL	45C	90	5.31202	0.421215		37	49	2	YIDTVKIGYPLVL	50C
37	49	2	YIDTVKIGYPLVL	15C	120	2.58629	0.133375		37	49	2	YIDTVKIGYPLVL	20C	120	3.17955	0.0176694		37	49	2	YIDTVKIGYPLVL	25C	120	3.76275	0.0951866		37	49	2	YIDTVKIGYPLVL	35C	120	4.93659	0.0664026		37	49	2	YIDTVKIGYPLVL	45C	120	5.48976	0.491892		37	49	2	YIDTVKIGYPLVL	50C
37	49	2	YIDTVKIGYPLVL	15C	180	3.106	0.0259341		37	49	2	YIDTVKIGYPLVL	20C	180	3.71579	0.0413235		37	49	2	YIDTVKIGYPLVL	25C	180	4.27078	0.0373337		37	49	2	YIDTVKIGYPLVL	35C	180	5.19151	0.147055		37	49	2	YIDTVKIGYPLVL	45C	180	5.91799	0.203768		37	49	2	YIDTVKIGYPLVL	50C
37	49	2	YIDTVKIGYPLVL	15C	240	3.51992	0.0652627		37	49	2	YIDTVKIGYPLVL	20C	240	4.16901	0.124826		37	49	2	YIDTVKIGYPLVL	25C	240	4.4999	0.100886		37	49	2	YIDTVKIGYPLVL	35C	240	5.40633	0.0997464		37	49	2	YIDTVKIGYPLVL	45C	240	6.02217	0.258771		37	49	2	YIDTVKIGYPLVL	50C
55	59	1	IIAEF	15C	0	0	0		55	59	1	IIAEF	20C	0	0	0		55	59	1	IIAEF	25C	0	0	0		55	59	1	IIAEF	35C	0	0	0		55	59	1	IIAEF	45C	0	0	0		55	59	1	IIAEF	50C
55	59	1	IIAEF	15C	0.166667	0.0252904	0.0198018		55	59	1	IIAEF	20C	0.166667	-0.000651254	0.0564887		55	59	1	IIAEF	25C	0.166667	0.0416802	0.0331564		55	59	1	IIAEF	35C	0.166667	-0.0144361	0.0348449		55	59	1	IIAEF	45C	0.166667	0.0314773	0.0481996		55	59	1	IIAEF	50C
55	59	1	IIAEF	15C	0.333333	0.0342994	0.0389895		55	59	1	IIAEF	20C	0.333333	0.0276783	0.00291654		55	59	1	IIAEF	25C	0.333333	0.0315858	0.00506556		55	59	1	IIAEF	35C	0.333333	-0.0257245	0.036687		55	59	1	IIAEF	45C	0.333333	0.0364702	0.0273233		55	59	1	IIAEF	50C
55	59	1	IIAEF	15C	0.5	0.0496038	0.0934827		55	59	1	IIAEF	20C	0.5	0.00521003	0.0663128		55	59	1	IIAEF	25C	0.5	0.0107457	0.0274769		55	59	1	IIAEF	35C	0.5	-0.0172582	0.03945		55	59	1	IIAEF	45C	0.5	0.0263758	0.0198018		55	59	1	IIAEF	50C
55	59	1	IIAEF	15C	0.75	-0.000868338	0.0580237		55	59	1	IIAEF	20C	0.75	-0.00542711	0.0208763		55	59	1	IIAEF	25C	0.75	0.0103115	0.0250208		55	59	1	IIAEF	35C	0.75	-0.0639314	0.0121267		55	59	1	IIAEF	45C	0.75	0.0289808	0.0170387		55	59	1	IIAEF	50C
55	59	1	IIAEF	15C	1	0.018018	0.0260953		55	59	1	IIAEF	20C	1	0.00227939	0.0535722		55	59	1	IIAEF	25C	1	0.0323456	0.0371475		55	59	1	IIAEF	35C	1	-0.0422229	0.0075216		55	59	1	IIAEF	45C	1	0.0566591	0.0110521		55	59	1	IIAEF	50C
55	59	1	IIAEF	15C	2	0.0135678	0.0204158		55	59	1	IIAEF	20C	2	0.0084663	0.0386825		55	59	1	IIAEF	25C	2	0.0264843	0.0190342		55	59	1	IIAEF	35C	2	-0.0316943	0.0202623		55	59	1	IIAEF	45C	2	0.0786932	0.122341		55	59	1	IIAEF	50C
55	59	1	IIAEF	15C	5	0.019212	0.0283979		55	59	1	IIAEF	20C	5	0.0240964	0.0257883		55	59	1	IIAEF	25C	5	0.041029	0.00337704		55	59	1	IIAEF	35C	5	0.00542711	0.0543397		55	59	1	IIAEF	45C	5	0.127103	0.0311609		55	59	1	IIAEF	50C
55	59	1	IIAEF	15C	10	-0.00672962	0.0402175		55	59	1	IIAEF	20C	10	-0.000759796	0.0514232		55	59	1	IIAEF	25C	10	0.0275697	0.0285514		55	59	1	IIAEF	35C	10	-0.014219	0.00291654		55	59	1	IIAEF	45C	10	0.423098	0.126793		55	59	1	IIAEF	50C
55	59	1	IIAEF	15C	30	-0.0084663	0.119425		55	59	1	IIAEF	20C	30	0.0487355	0.0947107		55	59	1	IIAEF	25C	30	0.0569847	0.04252		55	59	1	IIAEF	35C	30	0.355259	0.0511162		55	59	1	IIAEF	45C	30	1.08564	0.0954782		55	59	1	IIAEF	50C
55	59	1	IIAEF	15C	60	0.027027	0.0253278		55	59	1	IIAEF	20C	60	0.0581787	0.0478926		55	59	1	IIAEF	25C	60	0.131336	0.0491206		55	59	1	IIAEF	35C	60	0.790948	0.142603		55	59	1	IIAEF	45C	60	1.76468	0.075523		55	59	1	IIAEF	50C
55	59	1	IIAEF	15C	90	-0.00390752	0.076444		55	59	1	IIAEF	20C	90	0.125692	0.122802		55	59	1	IIAEF	25C	90	0.267448	0.0451296		55	59	1	IIAEF	35C	90	1.0851	0.122341		55	59	1	IIAEF	45C	90	2.22479	0.249748		55	59	1	IIAEF	50C
55	59	1	IIAEF	15C	120	0.0516661	0.0675409		55	59	1	IIAEF	20C	120	0.184522	0.15473		55	59	1	IIAEF	25C	120	0.475849	0.0632428		55	59	1	IIAEF	35C	120	1.3723	0.173611		55	59	1	IIAEF	45C	120	2.5235	0.171462		55	59	1	IIAEF	50C
55	59	1	IIAEF	15C	180	0.108217	0.0581772		55	59	1	IIAEF	20C	180	0.338435	0.074602		55	59	1	IIAEF	25C	180	0.77586	0.077672		55	59	1	IIAEF	35C	180	1.8628	0.0583307		55	59	1	IIAEF	45C	180	2.7802	0.145827		55	59	1	IIAEF	50C
55	59	1	IIAEF	15C	240	0.174536	0.102846		55	59	1	IIAEF	20C	240	0.49962	0.0722994		55	59	1	IIAEF	25C	240	0.966678	0.08197		55	59	1	IIAEF	35C	240	2.20905	0.0178062		55	59	1	IIAEF	45C	240	2.75035	0.175453		55	59	1	IIAEF	50C
60	71	3	RKRFGCRIIADF	15C	0	0	0		60	71	3	RKRFGCRIIADF	20C	0	0	0		60	71	3	RKRFGCRIIADF	25C	0	0	0		60	71	3	RKRFGCRIIADF	35C	0	0	0		60	71	3	RKRFGCRIIADF	45C	0	0	0		60	71	3	RKRFGCRIIADF	50C
60	71	3	RKRFGCRIIADF	15C	0.166667	0.466724	0.162404		60	71	3	RKRFGCRIIADF	20C	0.166667	0.553466	0.117209		60	71	3	RKRFGCRIIADF	25C	0.166667	0.614923	0.159424		60	71	3	RKRFGCRIIADF	35C	0.166667	0.865317	0.135089		60	71	3	RKRFGCRIIADF	45C	0.166667	0.985071	0.306433		60	71	3	RKRFGCRIIADF	50C
60	71	3	RKRFGCRIIADF	15C	0.333333	0.561894	0.150981		60	71	3	RKRFGCRIIADF	20C	0.333333	0.5338	0.162901		60	71	3	RKRFGCRIIADF	25C	0.333333	0.604388	0.196176		60	71	3	RKRFGCRIIADF	35C	0.333333	1.01001	0.234418		60	71	3	RKRFGCRIIADF	45C	0.333333	1.31308	0.265707		60	71	3	RKRFGCRIIADF	50C
60	71	3	RKRFGCRIIADF	15C	0.5	0.586477	0.0983365		60	71	3	RKRFGCRIIADF	20C	0.5	0.697451	0.0536381		60	71	3	RKRFGCRIIADF	25C	0.5	0.721332	0.216539		60	71	3	RKRFGCRIIADF	35C	0.5	1.19192	0.140055		60	71	3	RKRFGCRIIADF	45C	0.5	1.4539	0.29799		60	71	3	RKRFGCRIIADF	50C
60	71	3	RKRFGCRIIADF	15C	0.75	0.550305	0.0561214		60	71	3	RKRFGCRIIADF	20C	0.75	0.711148	0.267694		60	71	3	RKRFGCRIIADF	25C	0.75	0.814045	0.293023		60	71	3	RKRFGCRIIADF	35C	0.75	1.44372	0.140552		60	71	3	RKRFGCRIIADF	45C	0.75	1.55645	0.449964		60	71	3	RKRFGCRIIADF	50C
60	71	3	RKRFGCRIIADF	15C	1	0.594906	0.10827		60	71	3	RKRFGCRIIADF	20C	1	0.855484	0.101316		60	71	3	RKRFGCRIIADF	25C	1	0.897978	0.317359		60	71	3	RKRFGCRIIADF	35C	1	1.50026	0.0993298		60	71	3	RKRFGCRIIADF	45C	1	1.78366	0.357091		60	71	3	RKRFGCRIIADF	50C
60	71	3	RKRFGCRIIADF	15C	2	0.775765	0.205116		60	71	3	RKRFGCRIIADF	20C	2	1.03213	0.148498		60	71	3	RKRFGCRIIADF	25C	2	1.15715	0.350138		60	71	3	RKRFGCRIIADF	35C	2	1.78893	0.0625778		60	71	3	RKRFGCRIIADF	45C	2	2.14819	0.309412		60	71	3	RKRFGCRIIADF	50C
60	71	3	RKRFGCRIIADF	15C	5	1.14451	0.29352		60	71	3	RKRFGCRIIADF	20C	5	1.51079	0.0923768		60	71	3	RKRFGCRIIADF	25C	5	1.59683	0.416689		60	71	3	RKRFGCRIIADF	35C	5	2.31395	0.107773		60	71	3	RKRFGCRIIADF	45C	5	2.88287	0.994788		60	71	3	RKRFGCRIIADF	50C
60	71	3	RKRFGCRIIADF	15C	10	1.40017	0.178297		60	71	3	RKRFGCRIIADF	20C	10	1.78577	0.131612		60	71	3	RKRFGCRIIADF	25C	10	1.63301	0.541348		60	71	3	RKRFGCRIIADF	35C	10	2.80772	0.28458		60	71	3	RKRFGCRIIADF	45C	10	3.53888	0.928237		60	71	3	RKRFGCRIIADF	50C
60	71	3	RKRFGCRIIADF	15C	30	1.60421	0.123169		60	71	3	RKRFGCRIIADF	20C	30	2.31641	0.294016		60	71	3	RKRFGCRIIADF	25C	30	2.54819	0.65955		60	71	3	RKRFGCRIIADF	35C	30	4.28164	0.355601		60	71	3	RKRFGCRIIADF	45C	30	5.07391	0.775766		60	71	3	RKRFGCRIIADF	50C
60	71	3	RKRFGCRIIADF	15C	60	2.19209	0.319842		60	71	3	RKRFGCRIIADF	20C	60	2.58893	0.36752		60	71	3	RKRFGCRIIADF	25C	60	3.07216	1.15223		60	71	3	RKRFGCRIIADF	35C	60	5.09252	0.488206		60	71	3	RKRFGCRIIADF	45C	60	5.61824	0.737027		60	71	3	RKRFGCRIIADF	50C
60	71	3	RKRFGCRIIADF	15C	90	2.44213	0.266204		60	71	3	RKRFGCRIIADF	20C	90	3.30289	0.330272		60	71	3	RKRFGCRIIADF	25C	90	3.60245	1.22076		60	71	3	RKRFGCRIIADF	35C	90	5.27092	0.370004		60	71	3	RKRFGCRIIADF	45C	90	5.42123	1.34244		60	71	3	RKRFGCRIIADF	50C
60	71	3	RKRFGCRIIADF	15C	120	2.55943	0.293023		60	71	3	RKRFGCRIIADF	20C	120	3.71482	0.275144		60	71	3	RKRFGCRIIADF	25C	120	3.94696	1.22722		60	71	3	RKRFGCRIIADF	35C	120	5.67268	0.434568		60	71	3	RKRFGCRIIADF	45C	120	5.85389	0.898438		60	71	3	RKRFGCRIIADF	50C
60	71	3	RKRFGCRIIADF	15C	180	3.04055	0.420165		60	71	3	RKRFGCRIIADF	20C	180	4.14819	0.374473		60	71	3	RKRFGCRIIADF	25C	180	4.27953	1.13931		60	71	3	RKRFGCRIIADF	35C	180	5.78014	0.450461		60	71	3	RKRFGCRIIADF	45C	180	6.0358	1.28284		60	71	3	RKRFGCRIIADF	50C
60	71	3	RKRFGCRIIADF	15C	240	3.66987	0.00794639		60	71	3	RKRFGCRIIADF	20C	240	4.60859	0.778249		60	71	3	RKRFGCRIIADF	25C	240	4.55591	1.37721		60	71	3	RKRFGCRIIADF	35C	240	6.12676	0.389373		60	71	3	RKRFGCRIIADF	45C	240	6.12184	1.28533		60	71	3	RKRFGCRIIADF	50C
71	88	3	FKVADIPETNEKICRATF	15C	0	0	0		71	88	3	FKVADIPETNEKICRATF	20C	0	0	0		71	88	3	FKVADIPETNEKICRATF	25C	0	0	0		71	88	3	FKVADIPETNEKICRATF	35C	0	0	0		71	88	3	FKVADIPETNEKICRATF	45C	0	0	0		71	88	3	FKVADIPETNEKICRATF	50C
71	88	3	FKVADIPETNEKICRATF	15C	0.166667	1.5228	0.536933		71	88	3	FKVADIPETNEKICRATF	20C	0.166667	1.92989	0.398948		71	88	3	FKVADIPETNEKICRATF	25C	0.166667	2.14094	0.19468		71	88	3	FKVADIPETNEKICRATF	35C	0.166667	2.76675	0.448556		71	88	3	FKVADIPETNEKICRATF	45C	0.166667	3.05798	0.399365		71	88	3	FKVADIPETNEKICRATF	50C
71	88	3	FKVADIPETNEKICRATF	15C	0.333333	1.81669	0.504		71	88	3	FKVADIPETNEKICRATF	20C	0.333333	2.07668	0.504		71	88	3	FKVADIPETNEKICRATF	25C	0.333333	2.33137	0.413955		71	88	3	FKVADIPETNEKICRATF	35C	0.333333	3.03175	0.609052		71	88	3	FKVADIPETNEKICRATF	45C	0.333333	3.68232	0.22261		71	88	3	FKVADIPETNEKICRATF	50C
71	88	3	FKVADIPETNEKICRATF	15C	0.5	2.07639	0.10672		71	88	3	FKVADIPETNEKICRATF	20C	0.5	2.44368	0.39603		71	88	3	FKVADIPETNEKICRATF	25C	0.5	2.62113	0.265131		71	88	3	FKVADIPETNEKICRATF	35C	0.5	3.39698	0.431881		71	88	3	FKVADIPETNEKICRATF	45C	0.5	3.92403	0.513588		71	88	3	FKVADIPETNEKICRATF	50C
71	88	3	FKVADIPETNEKICRATF	15C	0.75	2.18663	0.211772		71	88	3	FKVADIPETNEKICRATF	20C	0.75	2.61464	0.529429		71	88	3	FKVADIPETNEKICRATF	25C	0.75	2.88436	0.278055		71	88	3	FKVADIPETNEKICRATF	35C	0.75	3.41142	0.568198		71	88	3	FKVADIPETNEKICRATF	45C	0.75	3.66139	0.538183		71	88	3	FKVADIPETNEKICRATF	50C
71	88	3	FKVADIPETNEKICRATF	15C	1	2.32076	0.351424		71	88	3	FKVADIPETNEKICRATF	20C	1	2.85105	0.5386		71	88	3	FKVADIPETNEKICRATF	25C	1	3.16086	0.0637816		71	88	3	FKVADIPETNEKICRATF	35C	1	3.52992	0.433965		71	88	3	FKVADIPETNEKICRATF	45C	1	3.85594	0.46398		71	88	3	FKVADIPETNEKICRATF	50C
71	88	3	FKVADIPETNEKICRATF	15C	2	2.93949	0.334332		71	88	3	FKVADIPETNEKICRATF	20C	2	3.25902	0.774551		71	88	3	FKVADIPETNEKICRATF	25C	2	3.63928	0.0500248		71	88	3	FKVADIPETNEKICRATF	35C	2	3.7168	0.764129		71	88	3	FKVADIPETNEKICRATF	45C	2	3.88512	1.06053		71	88	3	FKVADIPETNEKICRATF	50C
71	88	3	FKVADIPETNEKICRATF	15C	5	3.4916	0.15466		71	88	3	FKVADIPETNEKICRATF	20C	5	3.70059	0.615305		71	88	3	FKVADIPETNEKICRATF	25C	5	4.01069	0.0675335		71	88	3	FKVADIPETNEKICRATF	35C	5	3.87009	0.593211		71	88	3	FKVADIPETNEKICRATF	45C	5	3.98033	0.440635		71	88	3	FKVADIPETNEKICRATF	50C
71	88	3	FKVADIPETNEKICRATF	15C	10	3.65461	0.213439		71	88	3	FKVADIPETNEKICRATF	20C	10	3.86596	0.694094		71	88	3	FKVADIPETNEKICRATF	25C	10	3.74451	0.0254293		71	88	3	FKVADIPETNEKICRATF	35C	10	3.79374	0.673667		71	88	3	FKVADIPETNEKICRATF	45C	10	4.00775	0.972149		71	88	3	FKVADIPETNEKICRATF	50C
71	88	3	FKVADIPETNEKICRATF	15C	30	3.6381	0.442719		71	88	3	FKVADIPETNEKICRATF	20C	30	3.95086	1.0476		71	88	3	FKVADIPETNEKICRATF	25C	30	4.08291	0.0804566		71	88	3	FKVADIPETNEKICRATF	35C	30	4.1118	1.00258		71	88	3	FKVADIPETNEKICRATF	45C	30	4.31667	0.636982		71	88	3	FKVADIPETNEKICRATF	50C
71	88	3	FKVADIPETNEKICRATF	15C	60	4.63296	0.319742		71	88	3	FKVADIPETNEKICRATF	20C	60	3.85093	0.653657		71	88	3	FKVADIPETNEKICRATF	25C	60	4.50415	0.435216		71	88	3	FKVADIPETNEKICRATF	35C	60	4.08321	0.63865		71	88	3	FKVADIPETNEKICRATF	45C	60	4.61498	0.473568		71	88	3	FKVADIPETNEKICRATF	50C
71	88	3	FKVADIPETNEKICRATF	15C	90	4.97962	0.767464		71	88	3	FKVADIPETNEKICRATF	20C	90	4.26066	1.36484		71	88	3	FKVADIPETNEKICRATF	25C	90	4.56251	0.381022		71	88	3	FKVADIPETNEKICRATF	35C	90	3.92256	1.1018		71	88	3	FKVADIPETNEKICRATF	45C	90	4.42072	0.609052		71	88	3	FKVADIPETNEKICRATF	50C
71	88	3	FKVADIPETNEKICRATF	15C	120	4.75529	0.590293		71	88	3	FKVADIPETNEKICRATF	20C	120	4.31608	1.29731		71	88	3	FKVADIPETNEKICRATF	25C	120	4.50975	0.326412		71	88	3	FKVADIPETNEKICRATF	35C	120	4.49265	1.15932		71	88	3	FKVADIPETNEKICRATF	45C	120	4.52802	0.0279305		71	88	3	FKVADIPETNEKICRATF	50C
71	88	3	FKVADIPETNEKICRATF	15C	180	4.8962	0.586124		71	88	3	FKVADIPETNEKICRATF	20C	180	4.57961	0.699513		71	88	3	FKVADIPETNEKICRATF	25C	180	4.35086	0.274303		71	88	3	FKVADIPETNEKICRATF	35C	180	4.2362	0.981737		71	88	3	FKVADIPETNEKICRATF	45C	180	4.97962	0.818322		71	88	3	FKVADIPETNEKICRATF	50C
71	88	3	FKVADIPETNEKICRATF	15C	240	4.85139	0.649489		71	88	3	FKVADIPETNEKICRATF	20C	240	4.6648	1.08429		71	88	3	FKVADIPETNEKICRATF	25C	240	4.42279	0.131732		71	88	3	FKVADIPETNEKICRATF	35C	240	4.6872	0.636566		71	88	3	FKVADIPETNEKICRATF	45C	240	5.43534	0.424794		71	88	3	FKVADIPETNEKICRATF	50C
94	110	2	AIIVHGFPGADSVRACL	15C	0	0	0		94	110	2	AIIVHGFPGADSVRACL	20C	0	0	0		94	110	2	AIIVHGFPGADSVRACL	25C	0	0	0		94	110	2	AIIVHGFPGADSVRACL	35C	0	0	0		94	110	2	AIIVHGFPGADSVRACL	45C	0	0	0		94	110	2	AIIVHGFPGADSVRACL	50C
94	110	2	AIIVHGFPGADSVRACL	15C	0.166667	2.02833	0.675209		94	110	2	AIIVHGFPGADSVRACL	20C	0.166667	2.21304	0.578447		94	110	2	AIIVHGFPGADSVRACL	25C	0.166667	2.4193	0.289578		94	110	2	AIIVHGFPGADSVRACL	35C	0.166667	2.56667	0.62417		94	110	2	AIIVHGFPGADSVRACL	45C	0.166667	2.70402	0.573839		94	110	2	AIIVHGFPGADSVRACL	50C
94	110	2	AIIVHGFPGADSVRACL	15C	0.333333	2.28071	0.572776		94	110	2	AIIVHGFPGADSVRACL	20C	0.333333	2.25138	0.692222		94	110	2	AIIVHGFPGADSVRACL	25C	0.333333	2.4757	0.476368		94	110	2	AIIVHGFPGADSVRACL	35C	0.333333	2.73885	0.854201		94	110	2	AIIVHGFPGADSVRACL	45C	0.333333	3.24061	0.516774		94	110	2	AIIVHGFPGADSVRACL	50C
94	110	2	AIIVHGFPGADSVRACL	15C	0.5	2.47946	0.0840024		94	110	2	AIIVHGFPGADSVRACL	20C	0.5	2.57595	0.622397		94	110	2	AIIVHGFPGADSVRACL	25C	0.5	2.58096	0.505432		94	110	2	AIIVHGFPGADSVRACL	35C	0.5	2.96191	0.746452		94	110	2	AIIVHGFPGADSVRACL	45C	0.5	3.51129	0.505432		94	110	2	AIIVHGFPGADSVRACL	50C
94	110	2	AIIVHGFPGADSVRACL	15C	0.75	2.4158	0.479558		94	110	2	AIIVHGFPGADSVRACL	20C	0.75	2.59048	0.876886		94	110	2	AIIVHGFPGADSVRACL	25C	0.75	2.81605	0.509685		94	110	2	AIIVHGFPGADSVRACL	35C	0.75	3.22582	0.597232		94	110	2	AIIVHGFPGADSVRACL	45C	0.75	3.71129	0.687614		94	110	2	AIIVHGFPGADSVRACL	50C
94	110	2	AIIVHGFPGADSVRACL	15C	1	2.47093	0.527762		94	110	2	AIIVHGFPGADSVRACL	20C	1	2.78196	0.77268		94	110	2	AIIVHGFPGADSVRACL	25C	1	2.87645	0.54761		94	110	2	AIIVHGFPGADSVRACL	35C	1	3.3772	0.665285		94	110	2	AIIVHGFPGADSVRACL	45C	1	4.02608	0.469279		94	110	2	AIIVHGFPGADSVRACL	50C
94	110	2	AIIVHGFPGADSVRACL	15C	2	2.80402	0.634448		94	110	2	AIIVHGFPGADSVRACL	20C	2	2.9366	0.58589		94	110	2	AIIVHGFPGADSVRACL	25C	2	3.28522	0.584118		94	110	2	AIIVHGFPGADSVRACL	35C	2	3.83886	0.701438		94	110	2	AIIVHGFPGADSVRACL	45C	2	4.6549	0.292413		94	110	2	AIIVHGFPGADSVRACL	50C
94	110	2	AIIVHGFPGADSVRACL	15C	5	3.41354	0.788276		94	110	2	AIIVHGFPGADSVRACL	20C	5	3.57795	0.737945		94	110	2	AIIVHGFPGADSVRACL	25C	5	3.96943	0.469988		94	110	2	AIIVHGFPGADSVRACL	35C	5	4.61054	0.524572		94	110	2	AIIVHGFPGADSVRACL	45C	5	4.90177	0.360111		94	110	2	AIIVHGFPGADSVRACL	50C
94	110	2	AIIVHGFPGADSVRACL	15C	10	3.70878	0.606802		94	110	2	AIIVHGFPGADSVRACL	20C	10	4.21981	0.734046		94	110	2	AIIVHGFPGADSVRACL	25C	10	4.02182	0.411505		94	110	2	AIIVHGFPGADSVRACL	35C	10	4.76743	0.274337		94	110	2	AIIVHGFPGADSVRACL	45C	10	5.20628	0.264058		94	110	2	AIIVHGFPGADSVRACL	50C
94	110	2	AIIVHGFPGADSVRACL	15C	30	4.16943	0.46219		94	110	2	AIIVHGFPGADSVRACL	20C	30	4.81305	0.683361		94	110	2	AIIVHGFPGADSVRACL	25C	30	4.94036	0.423911		94	110	2	AIIVHGFPGADSVRACL	35C	30	5.01079	0.267603		94	110	2	AIIVHGFPGADSVRACL	45C	30	5.31179	0.260868		94	110	2	AIIVHGFPGADSVRACL	50C
94	110	2	AIIVHGFPGADSVRACL	15C	60	4.87696	0.63055		94	110	2	AIIVHGFPGADSVRACL	20C	60	4.70828	0.584118		94	110	2	AIIVHGFPGADSVRACL	25C	60	5.19701	0.323959		94	110	2	AIIVHGFPGADSVRACL	35C	60	5.19024	0.792883		94	110	2	AIIVHGFPGADSVRACL	45C	60	5.38648	0.185727		94	110	2	AIIVHGFPGADSVRACL	50C
94	110	2	AIIVHGFPGADSVRACL	15C	90	5.11831	0.589789		94	110	2	AIIVHGFPGADSVRACL	20C	90	5.19475	0.582346		94	110	2	AIIVHGFPGADSVRACL	25C	90	5.20077	0.549028		94	110	2	AIIVHGFPGADSVRACL	35C	90	5.12783	0.506141		94	110	2	AIIVHGFPGADSVRACL	45C	90	5.0955	0.157726		94	110	2	AIIVHGFPGADSVRACL	50C
94	110	2	AIIVHGFPGADSVRACL	15C	120	5.16768	0.692222		94	110	2	AIIVHGFPGADSVRACL	20C	120	5.20052	0.699665		94	110	2	AIIVHGFPGADSVRACL	25C	120	5.19625	0.451203		94	110	2	AIIVHGFPGADSVRACL	35C	120	5.20377	0.584472		94	110	2	AIIVHGFPGADSVRACL	45C	120	5.05716	0.248108		94	110	2	AIIVHGFPGADSVRACL	50C
94	110	2	AIIVHGFPGADSVRACL	15C	180	5.28598	0.536977		94	110	2	AIIVHGFPGADSVRACL	20C	180	5.22533	0.643309		94	110	2	AIIVHGFPGADSVRACL	25C	180	5.14763	0.451912		94	110	2	AIIVHGFPGADSVRACL	35C	180	5.1346	0.407252		94	110	2	AIIVHGFPGADSVRACL	45C	180	5.47595	0.153473		94	110	2	AIIVHGFPGADSVRACL	50C
94	110	2	AIIVHGFPGADSVRACL	15C	240	5.17821	0.401581		94	110	2	AIIVHGFPGADSVRACL	20C	240	5.44112	0.882557		94	110	2	AIIVHGFPGADSVRACL	25C	240	5.05039	0.480976		94	110	2	AIIVHGFPGADSVRACL	35C	240	5.20904	0.475659		94	110	2	AIIVHGFPGADSVRACL	45C	240	5.56643	0.241019		94	110	2	AIIVHGFPGADSVRACL	50C
111	121	2	NVAEEMGREVF	15C	0	0	0		111	121	2	NVAEEMGREVF	20C	0	0	0		111	121	2	NVAEEMGREVF	25C	0	0	0		111	121	2	NVAEEMGREVF	35C	0	0	0		111	121	2	NVAEEMGREVF	45C	0	0	0		111	121	2	NVAEEMGREVF	50C
111	121	2	NVAEEMGREVF	15C	0.166667	0.607823	0.200456		111	121	2	NVAEEMGREVF	20C	0.166667	0.681989	0.0247575		111	121	2	NVAEEMGREVF	25C	0.166667	0.752391	0.179159		111	121	2	NVAEEMGREVF	35C	0.166667	0.748814	0.096368		111	121	2	NVAEEMGREVF	45C	0.166667	0.821663	0.0881155		111	121	2	NVAEEMGREVF	50C
111	121	2	NVAEEMGREVF	15C	0.333333	0.763308	0.172238		111	121	2	NVAEEMGREVF	20C	0.333333	0.607635	0.113405		111	121	2	NVAEEMGREVF	25C	0.333333	0.669189	0.0194333		111	121	2	NVAEEMGREVF	35C	0.333333	0.809051	0.086252		111	121	2	NVAEEMGREVF	45C	0.333333	1.00614	0.0939721		111	121	2	NVAEEMGREVF	50C
111	121	2	NVAEEMGREVF	15C	0.5	0.838039	0.354592		111	121	2	NVAEEMGREVF	20C	0.5	0.763873	0.0969004		111	121	2	NVAEEMGREVF	25C	0.5	0.705896	0.0212968		111	121	2	NVAEEMGREVF	35C	0.5	0.849898	0.0540406		111	121	2	NVAEEMGREVF	45C	0.5	1.1492	0.0167712		111	121	2	NVAEEMGREVF	50C
111	121	2	NVAEEMGREVF	15C	0.75	0.639071	0.071078		111	121	2	NVAEEMGREVF	20C	0.75	0.713425	0.112873		111	121	2	NVAEEMGREVF	25C	0.75	0.767073	0.0556379		111	121	2	NVAEEMGREVF	35C	0.75	1.09084	0.0519109		111	121	2	NVAEEMGREVF	45C	0.75	1.43607	0.0886479		111	121	2	NVAEEMGREVF	50C
111	121	2	NVAEEMGREVF	15C	1	0.623824	3.02635e-13		111	121	2	NVAEEMGREVF	20C	1	0.853098	0.0473854		111	121	2	NVAEEMGREVF	25C	1	0.730367	0.0218292		111	121	2	NVAEEMGREVF	35C	1	1.06976	0.0375356		111	121	2	NVAEEMGREVF	45C	1	1.62563	0.112873		111	121	2	NVAEEMGREVF	50C
111	121	2	NVAEEMGREVF	15C	2	0.706272	0.086252		111	121	2	NVAEEMGREVF	20C	2	0.850651	0.129644		111	121	2	NVAEEMGREVF	25C	2	0.894323	0.0252899		111	121	2	NVAEEMGREVF	35C	2	1.4436	0.00718767		111	121	2	NVAEEMGREVF	45C	2	2.20334	0.197794		111	121	2	NVAEEMGREVF	50C
111	121	2	NVAEEMGREVF	15C	5	1.03193	0.216162		111	121	2	NVAEEMGREVF	20C	5	1.13414	0.0343411		111	121	2	NVAEEMGREVF	25C	5	1.4436	0.00133105		111	121	2	NVAEEMGREVF	35C	5	2.10376	0.0378018		111	121	2	NVAEEMGREVF	45C	5	2.87723	0.0662863		111	121	2	NVAEEMGREVF	50C
111	121	2	NVAEEMGREVF	15C	10	1.24652	0.169842		111	121	2	NVAEEMGREVF	20C	10	1.57706	0.00958356		111	121	2	NVAEEMGREVF	25C	10	1.87316	0.0119794		111	121	2	NVAEEMGREVF	35C	10	2.58847	0.0918424		111	121	2	NVAEEMGREVF	45C	10	3.71245	0.102757		111	121	2	NVAEEMGREVF	50C
111	121	2	NVAEEMGREVF	15C	30	1.91025	0.0425936		111	121	2	NVAEEMGREVF	20C	30	2.32588	0.0393991		111	121	2	NVAEEMGREVF	25C	30	2.65661	0.0327438		111	121	2	NVAEEMGREVF	35C	30	3.80299	0.0199657		111	121	2	NVAEEMGREVF	45C	30	5.12706	0.117931		111	121	2	NVAEEMGREVF	50C
111	121	2	NVAEEMGREVF	15C	60	2.33341	0.0346073		111	121	2	NVAEEMGREVF	20C	60	2.75657	0.0846548		111	121	2	NVAEEMGREVF	25C	60	3.27912	0.0612283		111	121	2	NVAEEMGREVF	35C	60	4.77769	0.129112		111	121	2	NVAEEMGREVF	45C	60	5.84971	0.0718767		111	121	2	NVAEEMGREVF	50C
111	121	2	NVAEEMGREVF	15C	90	2.55647	0.0535082		111	121	2	NVAEEMGREVF	20C	90	3.16072	0.064689		111	121	2	NVAEEMGREVF	25C	90	3.75066	0.0779995		111	121	2	NVAEEMGREVF	35C	90	5.21327	0.0242251		111	121	2	NVAEEMGREVF	45C	90	6.06938	0.405438		111	121	2	NVAEEMGREVF	50C
111	121	2	NVAEEMGREVF	15C	120	2.78368	0.134702		111	121	2	NVAEEMGREVF	20C	120	3.45343	0.119262		111	121	2	NVAEEMGREVF	25C	120	4.18173	0.0375356		111	121	2	NVAEEMGREVF	35C	120	5.58091	0.118197		111	121	2	NVAEEMGREVF	45C	120	6.33292	0.280851		111	121	2	NVAEEMGREVF	50C
111	121	2	NVAEEMGREVF	15C	180	3.19084	0.0668187		111	121	2	NVAEEMGREVF	20C	180	3.97767	0.041795		111	121	2	NVAEEMGREVF	25C	180	4.81722	0.136033		111	121	2	NVAEEMGREVF	35C	180	5.91691	0.0769347		111	121	2	NVAEEMGREVF	45C	180	6.82479	0.153337		111	121	2	NVAEEMGREVF	50C
111	121	2	NVAEEMGREVF	15C	240	3.54077	0.0835899		111	121	2	NVAEEMGREVF	20C	240	4.46145	0.113672		111	121	2	NVAEEMGREVF	25C	240	5.18316	0.100894		111	121	2	NVAEEMGREVF	35C	240	6.1076	0.11447		111	121	2	NVAEEMGREVF	45C	240	7.15025	0.210572		111	121	2	NVAEEMGREVF	50C
122	133	2	LATEMSHPGAEM	15C	0	0	0		122	133	2	LATEMSHPGAEM	20C	0	0	0		122	133	2	LATEMSHPGAEM	25C	0	0	0		122	133	2	LATEMSHPGAEM	35C	0	0	0		122	133	2	LATEMSHPGAEM	45C	0	0	0		122	133	2	LATEMSHPGAEM	50C
122	133	2	LATEMSHPGAEM	15C	0.166667	2.0873	0.41304		122	133	2	LATEMSHPGAEM	20C	0.166667	2.24087	0.315953		122	133	2	LATEMSHPGAEM	25C	0.166667	2.39167	0.137493		122	133	2	LATEMSHPGAEM	35C	0.166667	2.42857	0.342329		122	133	2	LATEMSHPGAEM	45C	0.166667	2.48333	0.00168359		122	133	2	LATEMSHPGAEM	50C
122	133	2	LATEMSHPGAEM	15C	0.333333	2.35556	0.433243		122	133	2	LATEMSHPGAEM	20C	0.333333	2.28651	0.377685		122	133	2	LATEMSHPGAEM	25C	0.333333	2.45675	0.203153		122	133	2	LATEMSHPGAEM	35C	0.333333	2.51409	0.389751		122	133	2	LATEMSHPGAEM	45C	0.333333	3.01726	0.209045		122	133	2	LATEMSHPGAEM	50C
122	133	2	LATEMSHPGAEM	15C	0.5	2.39028	0.027218		122	133	2	LATEMSHPGAEM	20C	0.5	2.49008	0.264884		122	133	2	LATEMSHPGAEM	25C	0.5	2.52917	0.157415		122	133	2	LATEMSHPGAEM	35C	0.5	2.6246	0.285087		122	133	2	LATEMSHPGAEM	45C	0.5	3.27659	0.237947		122	133	2	LATEMSHPGAEM	50C
122	133	2	LATEMSHPGAEM	15C	0.75	2.51389	0.157135		122	133	2	LATEMSHPGAEM	20C	0.75	2.49722	0.370389		122	133	2	LATEMSHPGAEM	25C	0.75	2.63571	0.191929		122	133	2	LATEMSHPGAEM	35C	0.75	2.88234	0.22532		122	133	2	LATEMSHPGAEM	45C	0.75	3.56349	0.182389		122	133	2	LATEMSHPGAEM	50C
122	133	2	LATEMSHPGAEM	15C	1	2.4381	0.231213		122	133	2	LATEMSHPGAEM	20C	1	2.64464	0.313428		122	133	2	LATEMSHPGAEM	25C	1	2.67242	0.214096		122	133	2	LATEMSHPGAEM	35C	1	2.97778	0.28621		122	133	2	LATEMSHPGAEM	45C	1	3.83651	0.0729555		122	133	2	LATEMSHPGAEM	50C
122	133	2	LATEMSHPGAEM	15C	2	2.58988	0.203433		122	133	2	LATEMSHPGAEM	20C	2	2.67758	0.147875		122	133	2	LATEMSHPGAEM	25C	2	2.95357	0.217744		122	133	2	LATEMSHPGAEM	35C	2	3.38591	0.030024		122	133	2	LATEMSHPGAEM	45C	2	4.58155	0.053033		122	133	2	LATEMSHPGAEM	50C
122	133	2	LATEMSHPGAEM	15C	5	3.05734	0.326335		122	133	2	LATEMSHPGAEM	20C	5	3.17123	0.26741		122	133	2	LATEMSHPGAEM	25C	5	3.56865	0.16443		122	133	2	LATEMSHPGAEM	35C	5	4.37004	0.205117		122	133	2	LATEMSHPGAEM	45C	5	5.7506	0.299959		122	133	2	LATEMSHPGAEM	50C
122	133	2	LATEMSHPGAEM	15C	10	3.40873	0.279476		122	133	2	LATEMSHPGAEM	20C	10	3.81726	0.237105		122	133	2	LATEMSHPGAEM	25C	10	3.90536	0.154609		122	133	2	LATEMSHPGAEM	35C	10	4.98413	0.608336		122	133	2	LATEMSHPGAEM	45C	10	6.8371	0.15012		122	133	2	LATEMSHPGAEM	50C
122	133	2	LATEMSHPGAEM	15C	30	4.24405	0.113923		122	133	2	LATEMSHPGAEM	20C	30	4.93492	0.0611703		122	133	2	LATEMSHPGAEM	25C	30	5.6756	0.0749196		122	133	2	LATEMSHPGAEM	35C	30	6.58968	0.420897		122	133	2	LATEMSHPGAEM	45C	30	7.87044	0.357201		122	133	2	LATEMSHPGAEM	50C
122	133	2	LATEMSHPGAEM	15C	60	5.45159	0.0768838		122	133	2	LATEMSHPGAEM	20C	60	5.52897	0.372634		122	133	2	LATEMSHPGAEM	25C	60	6.89286	0.634713		122	133	2	LATEMSHPGAEM	35C	60	7.26012	0.389189		122	133	2	LATEMSHPGAEM	45C	60	8.44742	0.870695		122	133	2	LATEMSHPGAEM	50C
122	133	2	LATEMSHPGAEM	15C	90	6.13313	0.10803		122	133	2	LATEMSHPGAEM	20C	90	6.53056	0.134687		122	133	2	LATEMSHPGAEM	25C	90	7.19722	0.22504		122	133	2	LATEMSHPGAEM	35C	90	7.7869	0.438294		122	133	2	LATEMSHPGAEM	45C	90	7.7504	1.86598		122	133	2	LATEMSHPGAEM	50C
122	133	2	LATEMSHPGAEM	15C	120	6.55734	0.0294628		122	133	2	LATEMSHPGAEM	20C	120	6.83849	0.0869854		122	133	2	LATEMSHPGAEM	25C	120	7.39246	0.396765		122	133	2	LATEMSHPGAEM	35C	120	8.09881	0.357482		122	133	2	LATEMSHPGAEM	45C	120	8.27798	1.13614		122	133	2	LATEMSHPGAEM	50C
122	133	2	LATEMSHPGAEM	15C	180	7.06706	0.210448		122	133	2	LATEMSHPGAEM	20C	180	7.28611	0.272741		122	133	2	LATEMSHPGAEM	25C	180	7.67262	0.445028		122	133	2	LATEMSHPGAEM	35C	180	8.175	0.65716		122	133	2	LATEMSHPGAEM	45C	180	8.94563	0.837865		122	133	2	LATEMSHPGAEM	50C
122	133	2	LATEMSHPGAEM	15C	240	7.30853	0.398168		122	133	2	LATEMSHPGAEM	20C	240	7.7621	0.0726749		122	133	2	LATEMSHPGAEM	25C	240	7.86885	0.390873		122	133	2	LATEMSHPGAEM	35C	240	8.19762	0.508443		122	133	2	LATEMSHPGAEM	45C	240	8.93016	0.727871		122	133	2	LATEMSHPGAEM	50C
133	141	1	MFIQGAADE	15C	0	0	0		133	141	1	MFIQGAADE	20C	0	0	0		133	141	1	MFIQGAADE	25C	0	0	0		133	141	1	MFIQGAADE	35C	0	0	0		133	141	1	MFIQGAADE	45C	0	0	0		133	141	1	MFIQGAADE	50C
133	141	1	MFIQGAADE	15C	0.166667	1.36458	0.339988		133	141	1	MFIQGAADE	20C	0.166667	1.51144	0.410571		133	141	1	MFIQGAADE	25C	0.166667	1.86413	0.347211		133	141	1	MFIQGAADE	35C	0.166667	1.97147	0.486349		133	141	1	MFIQGAADE	45C	0.166667	2.21923	0.0576574		133	141	1	MFIQGAADE	50C
133	141	1	MFIQGAADE	15C	0.333333	1.56924	0.231516		133	141	1	MFIQGAADE	20C	0.333333	1.69549	0.521577		133	141	1	MFIQGAADE	25C	0.333333	1.89988	0.152444		133	141	1	MFIQGAADE	35C	0.333333	2.27048	0.308562		133	141	1	MFIQGAADE	45C	0.333333	2.60954	0.159033		133	141	1	MFIQGAADE	50C
133	141	1	MFIQGAADE	15C	0.5	1.66377	0.0281317		133	141	1	MFIQGAADE	20C	0.5	1.9738	0.389536		133	141	1	MFIQGAADE	25C	0.5	2.17245	0.246216		133	141	1	MFIQGAADE	35C	0.5	2.4272	0.31249		133	141	1	MFIQGAADE	45C	0.5	2.93006	0.196162		133	141	1	MFIQGAADE	50C
133	141	1	MFIQGAADE	15C	0.75	1.93509	0.0385227		133	141	1	MFIQGAADE	20C	0.75	1.9798	0.535136		133	141	1	MFIQGAADE	25C	0.75	2.18813	0.183236		133	141	1	MFIQGAADE	35C	0.75	2.52979	0.20744		133	141	1	MFIQGAADE	45C	0.75	2.89404	0.106951		133	141	1	MFIQGAADE	50C
133	141	1	MFIQGAADE	15C	1	1.73563	0.0552497		133	141	1	MFIQGAADE	20C	1	2.22577	0.286639		133	141	1	MFIQGAADE	25C	1	2.39611	0.354941		133	141	1	MFIQGAADE	35C	1	2.79941	0.237979		133	141	1	MFIQGAADE	45C	1	3.04206	0.0344677		133	141	1	MFIQGAADE	50C
133	141	1	MFIQGAADE	15C	2	2.26923	0.266238		133	141	1	MFIQGAADE	20C	2	2.43732	0.275615		133	141	1	MFIQGAADE	25C	2	2.73893	0.165622		133	141	1	MFIQGAADE	35C	2	2.82782	0.244695		133	141	1	MFIQGAADE	45C	2	3.34788	0.0335807		133	141	1	MFIQGAADE	50C
133	141	1	MFIQGAADE	15C	5	2.84171	0.193881		133	141	1	MFIQGAADE	20C	5	2.8409	0.370908		133	141	1	MFIQGAADE	25C	5	3.02056	0.194388		133	141	1	MFIQGAADE	35C	5	3.20765	0.0344677		133	141	1	MFIQGAADE	45C	5	3.8356	0.0126719		133	141	1	MFIQGAADE	50C
133	141	1	MFIQGAADE	15C	10	2.98409	0.307295		133	141	1	MFIQGAADE	20C	10	3.14107	0.333145		133	141	1	MFIQGAADE	25C	10	2.94171	0.125452		133	141	1	MFIQGAADE	35C	10	3.47333	0.232023		133	141	1	MFIQGAADE	45C	10	4.57492	0.182096		133	141	1	MFIQGAADE	50C
133	141	1	MFIQGAADE	15C	30	3.16867	0.0530955		133	141	1	MFIQGAADE	20C	30	3.47422	0.351646		133	141	1	MFIQGAADE	25C	30	3.75755	0.150923		133	141	1	MFIQGAADE	35C	30	4.39974	0.196669		133	141	1	MFIQGAADE	45C	30	5.61675	0.0400433		133	141	1	MFIQGAADE	50C
133	141	1	MFIQGAADE	15C	60	3.81821	0.197936		133	141	1	MFIQGAADE	20C	60	3.59743	0.0593047		133	141	1	MFIQGAADE	25C	60	4.44347	0.25572		133	141	1	MFIQGAADE	35C	60	5.00045	0.129		133	141	1	MFIQGAADE	45C	60	6.52077	0.717612		133	141	1	MFIQGAADE	50C
133	141	1	MFIQGAADE	15C	90	4.03219	0.0524619		133	141	1	MFIQGAADE	20C	90	4.20002	0.0163468		133	141	1	MFIQGAADE	25C	90	4.79642	0.13597		133	141	1	MFIQGAADE	35C	90	5.55107	0.23253		133	141	1	MFIQGAADE	45C	90	5.83565	1.41457		133	141	1	MFIQGAADE	50C
133	141	1	MFIQGAADE	15C	120	4.27466	0.227842		133	141	1	MFIQGAADE	20C	120	4.49383	0.162961		133	141	1	MFIQGAADE	25C	120	4.97572	0.0448587		133	141	1	MFIQGAADE	35C	120	5.8482	0.23988		133	141	1	MFIQGAADE	45C	120	6.386	0.63119		133	141	1	MFIQGAADE	50C
133	141	1	MFIQGAADE	15C	180	4.69535	0.0186278		133	141	1	MFIQGAADE	20C	180	4.82474	0.0234431		133	141	1	MFIQGAADE	25C	180	5.35627	0.0434648		133	141	1	MFIQGAADE	35C	180	6.14721	0.29551		133	141	1	MFIQGAADE	45C	180	6.99164	0.556552		133	141	1	MFIQGAADE	50C
133	141	1	MFIQGAADE	15C	240	5.25242	0.199203		133	141	1	MFIQGAADE	20C	240	5.20439	0.151303		133	141	1	MFIQGAADE	25C	240	5.54408	0.0596849		133	141	1	MFIQGAADE	35C	240	6.3558	0.302353		133	141	1	MFIQGAADE	45C	240	6.99845	0.632584		133	141	1	MFIQGAADE	50C
142	149	2	IARMGVDL	15C	0	0	0		142	149	2	IARMGVDL	20C	0	0	0		142	149	2	IARMGVDL	25C	0	0	0		142	149	2	IARMGVDL	35C	0	0	0		142	149	2	IARMGVDL	45C	0	0	0		142	149	2	IARMGVDL	50C
142	149	2	IARMGVDL	15C	0.166667	0.273576	0.141431		142	149	2	IARMGVDL	20C	0.166667	0.321415	0.0316179		142	149	2	IARMGVDL	25C	0.166667	0.322137	0.0700354		142	149	2	IARMGVDL	35C	0.166667	0.263479	0.0489568		142	149	2	IARMGVDL	45C	0.166667	0.277903	0.091114		142	149	2	IARMGVDL	50C
142	149	2	IARMGVDL	15C	0.333333	0.294731	0.0346777		142	149	2	IARMGVDL	20C	0.333333	0.273335	0.060856		142	149	2	IARMGVDL	25C	0.333333	0.241843	0.0231185		142	149	2	IARMGVDL	35C	0.333333	0.276701	0.0112193		142	149	2	IARMGVDL	45C	0.333333	0.314444	0.0999534		142	149	2	IARMGVDL	50C
142	149	2	IARMGVDL	15C	0.5	0.378871	0.276062		142	149	2	IARMGVDL	20C	0.5	0.35387	0.0829545		142	149	2	IARMGVDL	25C	0.5	0.246651	0.0115592		142	149	2	IARMGVDL	35C	0.5	0.33632	0.0696954		142	149	2	IARMGVDL	45C	0.5	0.314684	0.0968936		142	149	2	IARMGVDL	50C
142	149	2	IARMGVDL	15C	0.75	0.252901	0.175428		142	149	2	IARMGVDL	20C	0.75	0.250978	0.0904341		142	149	2	IARMGVDL	25C	0.75	0.239439	0.0367176		142	149	2	IARMGVDL	35C	0.75	0.340407	0.0197187		142	149	2	IARMGVDL	45C	0.75	0.45003	0.0707154		142	149	2	IARMGVDL	50C
142	149	2	IARMGVDL	15C	1	0.150972	0.0809147		142	149	2	IARMGVDL	20C	1	0.380314	0.0061196		142	149	2	IARMGVDL	25C	1	0.224774	0.0112193		142	149	2	IARMGVDL	35C	1	0.278865	0.0509966		142	149	2	IARMGVDL	45C	1	0.388968	0.0856744		142	149	2	IARMGVDL	50C
142	149	2	IARMGVDL	15C	2	0.280067	0.0465769		142	149	2	IARMGVDL	20C	2	0.272133	0.0543964		142	149	2	IARMGVDL	25C	2	0.238477	0.0312779		142	149	2	IARMGVDL	35C	2	0.368774	0.00407973		142	149	2	IARMGVDL	45C	2	0.508447	0.162169		142	149	2	IARMGVDL	50C
142	149	2	IARMGVDL	15C	5	0.296654	0.101313		142	149	2	IARMGVDL	20C	5	0.313482	0.00951937		142	149	2	IARMGVDL	25C	5	0.327185	0.0336578		142	149	2	IARMGVDL	35C	5	0.365168	0.0588161		142	149	2	IARMGVDL	45C	5	0.458203	0.140071		142	149	2	IARMGVDL	50C
142	149	2	IARMGVDL	15C	10	0.347138	0.0693554		142	149	2	IARMGVDL	20C	10	0.383198	0.0557563		142	149	2	IARMGVDL	25C	10	0.319973	0.0275382		142	149	2	IARMGVDL	35C	10	0.477195	0.0343377		142	149	2	IARMGVDL	45C	10	0.703652	0.0492968		142	149	2	IARMGVDL	50C
142	149	2	IARMGVDL	15C	30	0.340407	0.0945138		142	149	2	IARMGVDL	20C	30	0.454357	0.0244784		142	149	2	IARMGVDL	25C	30	0.452434	0.0509966		142	149	2	IARMGVDL	35C	30	0.572153	0.0734352		142	149	2	IARMGVDL	45C	30	0.885395	0.0118992		142	149	2	IARMGVDL	50C
142	149	2	IARMGVDL	15C	60	0.399786	0.0717353		142	149	2	IARMGVDL	20C	60	0.452915	0.127152		142	149	2	IARMGVDL	25C	60	0.507005	0.120012		142	149	2	IARMGVDL	35C	60	0.793081	0.285921		142	149	2	IARMGVDL	45C	60	1.10873	0.110833		142	149	2	IARMGVDL	50C
142	149	2	IARMGVDL	15C	90	0.388728	0.0472569		142	149	2	IARMGVDL	20C	90	0.550517	0.0659557		142	149	2	IARMGVDL	25C	90	0.490417	0.100633		142	149	2	IARMGVDL	35C	90	0.759906	0.222005		142	149	2	IARMGVDL	45C	90	1.37197	0.115932		142	149	2	IARMGVDL	50C
142	149	2	IARMGVDL	15C	120	0.403152	0.0424972		142	149	2	IARMGVDL	20C	120	0.542344	0.00407973		142	149	2	IARMGVDL	25C	120	0.560374	0.124092		142	149	2	IARMGVDL	35C	120	0.875779	0.14993		142	149	2	IARMGVDL	45C	120	1.3823	0.110833		142	149	2	IARMGVDL	50C
142	149	2	IARMGVDL	15C	180	0.438731	0.0295781		142	149	2	IARMGVDL	20C	180	0.530083	0.0873743		142	149	2	IARMGVDL	25C	180	0.653168	0.0717353		142	149	2	IARMGVDL	35C	180	1.08373	0.0482768		142	149	2	IARMGVDL	45C	180	1.58111	0.0438571		142	149	2	IARMGVDL	50C
142	149	2	IARMGVDL	15C	240	0.410844	0.0513366		142	149	2	IARMGVDL	20C	240	0.644754	0.14483		142	149	2	IARMGVDL	25C	240	0.779138	0.00645958		142	149	2	IARMGVDL	35C	240	1.21258	0.029918		142	149	2	IARMGVDL	45C	240	1.62607	0.00135991		142	149	2	IARMGVDL	50C
149	167	4	LGVKNYVGPSTRPERLSRL	15C	0	0	0		149	167	4	LGVKNYVGPSTRPERLSRL	20C	0	0	0		149	167	4	LGVKNYVGPSTRPERLSRL	25C	0	0	0		149	167	4	LGVKNYVGPSTRPERLSRL	35C	0	0	0		149	167	4	LGVKNYVGPSTRPERLSRL	45C	0	0	0		149	167	4	LGVKNYVGPSTRPERLSRL	50C
149	167	4	LGVKNYVGPSTRPERLSRL	15C	0.166667	2.92476	0.439564		149	167	4	LGVKNYVGPSTRPERLSRL	20C	0.166667	3.27852	0.389123		149	167	4	LGVKNYVGPSTRPERLSRL	25C	0.166667	3.52346	0.591405		149	167	4	LGVKNYVGPSTRPERLSRL	35C	0.166667	3.9664	0.59089		149	167	4	LGVKNYVGPSTRPERLSRL	45C	0.166667	3.95402	0.25015		149	167	4	LGVKNYVGPSTRPERLSRL	50C
149	167	4	LGVKNYVGPSTRPERLSRL	15C	0.333333	3.16424	0.341769		149	167	4	LGVKNYVGPSTRPERLSRL	20C	0.333333	3.40918	0.458609		149	167	4	LGVKNYVGPSTRPERLSRL	25C	0.333333	3.67705	0.680965		149	167	4	LGVKNYVGPSTRPERLSRL	35C	0.333333	4.08359	0.766922		149	167	4	LGVKNYVGPSTRPERLSRL	45C	0.333333	5.20494	0.0931629		149	167	4	LGVKNYVGPSTRPERLSRL	50C
149	167	4	LGVKNYVGPSTRPERLSRL	15C	0.5	3.47105	0.210517		149	167	4	LGVKNYVGPSTRPERLSRL	20C	0.5	3.84375	0.586257		149	167	4	LGVKNYVGPSTRPERLSRL	25C	0.5	3.86449	0.652655		149	167	4	LGVKNYVGPSTRPERLSRL	35C	0.5	4.59386	0.50133		149	167	4	LGVKNYVGPSTRPERLSRL	45C	0.5	5.39711	0.306254		149	167	4	LGVKNYVGPSTRPERLSRL	50C
149	167	4	LGVKNYVGPSTRPERLSRL	15C	0.75	3.54494	0.117354		149	167	4	LGVKNYVGPSTRPERLSRL	20C	0.75	3.97295	0.543536		149	167	4	LGVKNYVGPSTRPERLSRL	25C	0.75	4.18732	0.746848		149	167	4	LGVKNYVGPSTRPERLSRL	35C	0.75	4.76856	0.475594		149	167	4	LGVKNYVGPSTRPERLSRL	45C	0.75	5.56999	0.58986		149	167	4	LGVKNYVGPSTRPERLSRL	50C
149	167	4	LGVKNYVGPSTRPERLSRL	15C	1	3.57151	0.361843		149	167	4	LGVKNYVGPSTRPERLSRL	20C	1	4.18477	0.512654		149	167	4	LGVKNYVGPSTRPERLSRL	25C	1	4.3329	0.816849		149	167	4	LGVKNYVGPSTRPERLSRL	35C	1	5.18529	0.415373		149	167	4	LGVKNYVGPSTRPERLSRL	45C	1	5.90774	0.135884		149	167	4	LGVKNYVGPSTRPERLSRL	50C
149	167	4	LGVKNYVGPSTRPERLSRL	15C	2	4.16803	0.48383		149	167	4	LGVKNYVGPSTRPERLSRL	20C	2	4.45083	0.268165		149	167	4	LGVKNYVGPSTRPERLSRL	25C	2	4.89049	0.750965		149	167	4	LGVKNYVGPSTRPERLSRL	35C	2	5.81785	0.415373		149	167	4	LGVKNYVGPSTRPERLSRL	45C	2	6.69134	0.229047		149	167	4	LGVKNYVGPSTRPERLSRL	50C
149	167	4	LGVKNYVGPSTRPERLSRL	15C	5	5.0368	0.390667		149	167	4	LGVKNYVGPSTRPERLSRL	20C	5	5.39238	0.418976		149	167	4	LGVKNYVGPSTRPERLSRL	25C	5	5.66899	0.676332		149	167	4	LGVKNYVGPSTRPERLSRL	35C	5	6.60217	0.201767		149	167	4	LGVKNYVGPSTRPERLSRL	45C	5	7.25038	0.382431		149	167	4	LGVKNYVGPSTRPERLSRL	50C
149	167	4	LGVKNYVGPSTRPERLSRL	15C	10	5.38001	0.390152		149	167	4	LGVKNYVGPSTRPERLSRL	20C	10	6.33685	0.680965		149	167	4	LGVKNYVGPSTRPERLSRL	25C	10	5.59765	0.374711		149	167	4	LGVKNYVGPSTRPERLSRL	35C	10	6.96904	0.0658832		149	167	4	LGVKNYVGPSTRPERLSRL	45C	10	7.94153	0.327357		149	167	4	LGVKNYVGPSTRPERLSRL	50C
149	167	4	LGVKNYVGPSTRPERLSRL	15C	30	5.6679	0.0622802		149	167	4	LGVKNYVGPSTRPERLSRL	20C	30	6.97159	0.412285		149	167	4	LGVKNYVGPSTRPERLSRL	25C	30	7.21544	0.754054		149	167	4	LGVKNYVGPSTRPERLSRL	35C	30	7.93498	0.0360299		149	167	4	LGVKNYVGPSTRPERLSRL	45C	30	9.18663	0.0561037		149	167	4	LGVKNYVGPSTRPERLSRL	50C
149	167	4	LGVKNYVGPSTRPERLSRL	15C	60	7.07423	0.374196		149	167	4	LGVKNYVGPSTRPERLSRL	20C	60	6.8715	0.142061		149	167	4	LGVKNYVGPSTRPERLSRL	25C	60	7.85091	0.572875		149	167	4	LGVKNYVGPSTRPERLSRL	35C	60	8.88527	0.40302		149	167	4	LGVKNYVGPSTRPERLSRL	45C	60	9.74421	0.396843		149	167	4	LGVKNYVGPSTRPERLSRL	50C
149	167	4	LGVKNYVGPSTRPERLSRL	15C	90	7.12081	0.0540448		149	167	4	LGVKNYVGPSTRPERLSRL	20C	90	7.89422	0.0576478		149	167	4	LGVKNYVGPSTRPERLSRL	25C	90	8.25818	0.863687		149	167	4	LGVKNYVGPSTRPERLSRL	35C	90	9.07126	0.152355		149	167	4	LGVKNYVGPSTRPERLSRL	45C	90	9.20956	0.189414		149	167	4	LGVKNYVGPSTRPERLSRL	50C
149	167	4	LGVKNYVGPSTRPERLSRL	15C	120	7.59468	0.368019		149	167	4	LGVKNYVGPSTRPERLSRL	20C	120	8.2993	0.525521		149	167	4	LGVKNYVGPSTRPERLSRL	25C	120	8.474	0.740671		149	167	4	LGVKNYVGPSTRPERLSRL	35C	120	9.38826	0.207429		149	167	4	LGVKNYVGPSTRPERLSRL	45C	120	9.44759	0.547654		149	167	4	LGVKNYVGPSTRPERLSRL	50C
149	167	4	LGVKNYVGPSTRPERLSRL	15C	180	7.87238	0.306769		149	167	4	LGVKNYVGPSTRPERLSRL	20C	180	8.63815	0.353093		149	167	4	LGVKNYVGPSTRPERLSRL	25C	180	8.68692	0.618684		149	167	4	LGVKNYVGPSTRPERLSRL	35C	180	9.41155	0.132281		149	167	4	LGVKNYVGPSTRPERLSRL	45C	180	9.80208	0.026765		149	167	4	LGVKNYVGPSTRPERLSRL	50C
149	167	4	LGVKNYVGPSTRPERLSRL	15C	240	8.22615	0.0833834		149	167	4	LGVKNYVGPSTRPERLSRL	20C	240	9.09418	0.558463		149	167	4	LGVKNYVGPSTRPERLSRL	25C	240	8.78446	0.443682		149	167	4	LGVKNYVGPSTRPERLSRL	35C	240	9.46906	0.301107		149	167	4	LGVKNYVGPSTRPERLSRL	45C	240	9.81045	0.0272798		149	167	4	LGVKNYVGPSTRPERLSRL	50C
168	177	1	REIIGQDSFL	15C	0	0	0		168	177	1	REIIGQDSFL	20C	0	0	0		168	177	1	REIIGQDSFL	25C	0	0	0		168	177	1	REIIGQDSFL	35C	0	0	0		168	177	1	REIIGQDSFL	45C	0	0	0		168	177	1	REIIGQDSFL	50C
168	177	1	REIIGQDSFL	15C	0.166667	2.14424	0.074428		168	177	1	REIIGQDSFL	20C	0.166667	2.16115	0.00436589		168	177	1	REIIGQDSFL	25C	0.166667	2.11969	0.295841		168	177	1	REIIGQDSFL	35C	0.166667	2.1954	0.240332		168	177	1	REIIGQDSFL	45C	0.166667	2.08074	0.456131		168	177	1	REIIGQDSFL	50C
168	177	1	REIIGQDSFL	15C	0.333333	2.10867	0.279417		168	177	1	REIIGQDSFL	20C	0.333333	2.04795	0.228481		168	177	1	REIIGQDSFL	25C	0.333333	2.09661	0.16923		168	177	1	REIIGQDSFL	35C	0.333333	2.32256	0.1237		168	177	1	REIIGQDSFL	45C	0.333333	2.66303	0.414343		168	177	1	REIIGQDSFL	50C
168	177	1	REIIGQDSFL	15C	0.5	2.28934	0.198128		168	177	1	REIIGQDSFL	20C	0.5	2.3577	0.0158003		168	177	1	REIIGQDSFL	25C	0.5	2.16659	0.326818		168	177	1	REIIGQDSFL	35C	0.5	2.56527	0.15343		168	177	1	REIIGQDSFL	45C	0.5	2.79475	0.337421		168	177	1	REIIGQDSFL	50C
168	177	1	REIIGQDSFL	15C	0.75	2.176	0.294385		168	177	1	REIIGQDSFL	20C	0.75	2.32991	0.0962574		168	177	1	REIIGQDSFL	25C	0.75	2.36652	0.129729		168	177	1	REIIGQDSFL	35C	0.75	2.67068	0.156132		168	177	1	REIIGQDSFL	45C	0.75	2.94867	0.158419		168	177	1	REIIGQDSFL	50C
168	177	1	REIIGQDSFL	15C	1	2.2029	0.151143		168	177	1	REIIGQDSFL	20C	1	2.38548	0.172764		168	177	1	REIIGQDSFL	25C	1	2.3402	0.187317		168	177	1	REIIGQDSFL	35C	1	2.90221	0.0756753		168	177	1	REIIGQDSFL	45C	1	3.19681	0.312265		168	177	1	REIIGQDSFL	50C
168	177	1	REIIGQDSFL	15C	2	2.42503	0.0307691		168	177	1	REIIGQDSFL	20C	2	2.43282	0.179001		168	177	1	REIIGQDSFL	25C	2	2.67009	0.00893967		168	177	1	REIIGQDSFL	35C	2	3.14889	0.0964653		168	177	1	REIIGQDSFL	45C	2	3.54287	0.323076		168	177	1	REIIGQDSFL	50C
168	177	1	REIIGQDSFL	15C	5	2.74947	0.00977127		168	177	1	REIIGQDSFL	20C	5	2.81489	0.256548		168	177	1	REIIGQDSFL	25C	5	3.21784	0.159875		168	177	1	REIIGQDSFL	35C	5	3.44173	0.319749		168	177	1	REIIGQDSFL	45C	5	3.70957	0.125987		168	177	1	REIIGQDSFL	50C
168	177	1	REIIGQDSFL	15C	10	3.03099	0.14054		168	177	1	REIIGQDSFL	20C	10	3.37543	0.02474		168	177	1	REIIGQDSFL	25C	10	2.97248	0.30187		168	177	1	REIIGQDSFL	35C	10	3.47186	0.405196		168	177	1	REIIGQDSFL	45C	10	4.04519	0.342826		168	177	1	REIIGQDSFL	50C
168	177	1	REIIGQDSFL	15C	30	3.02555	0.416422		168	177	1	REIIGQDSFL	20C	30	3.40071	0.311641		168	177	1	REIIGQDSFL	25C	30	3.69105	0.0798333		168	177	1	REIIGQDSFL	35C	30	4.09473	0.27318		168	177	1	REIIGQDSFL	45C	30	4.87402	0.265072		168	177	1	REIIGQDSFL	50C
168	177	1	REIIGQDSFL	15C	60	3.54478	0.304988		168	177	1	REIIGQDSFL	20C	60	3.33427	0.229313		168	177	1	REIIGQDSFL	25C	60	4.0302	0.00228689		168	177	1	REIIGQDSFL	35C	60	4.71701	0.0767148		168	177	1	REIIGQDSFL	45C	60	5.20596	0.491682		168	177	1	REIIGQDSFL	50C
168	177	1	REIIGQDSFL	15C	90	3.65577	0.290643		168	177	1	REIIGQDSFL	20C	90	3.95919	0.221621		168	177	1	REIIGQDSFL	25C	90	4.24777	0.103742		168	177	1	REIIGQDSFL	35C	90	4.89034	0.212057		168	177	1	REIIGQDSFL	45C	90	4.86623	0.985027		168	177	1	REIIGQDSFL	50C
168	177	1	REIIGQDSFL	15C	120	3.61946	0.491266		168	177	1	REIIGQDSFL	20C	120	4.07592	0.242826		168	177	1	REIIGQDSFL	25C	120	4.38904	0.204989		168	177	1	REIIGQDSFL	35C	120	5.09659	0.0525985		168	177	1	REIIGQDSFL	45C	120	5.14436	0.904778		168	177	1	REIIGQDSFL	50C
168	177	1	REIIGQDSFL	15C	180	4.08312	0.240955		168	177	1	REIIGQDSFL	20C	180	4.24277	0.338668		168	177	1	REIIGQDSFL	25C	180	4.70746	0.364655		168	177	1	REIIGQDSFL	35C	180	5.07777	0.534925		168	177	1	REIIGQDSFL	45C	180	5.42221	0.660704		168	177	1	REIIGQDSFL	50C
168	177	1	REIIGQDSFL	15C	240	4.22219	0.289604		168	177	1	REIIGQDSFL	20C	240	4.79566	0.00831597		168	177	1	REIIGQDSFL	25C	240	4.8452	0.113721		168	177	1	REIIGQDSFL	35C	240	5.12114	0.438668		168	177	1	REIIGQDSFL	45C	240	5.59185	0.443241		168	177	1	REIIGQDSFL	50C
177	198	2	LISPGVGAQGGDPGETLRFADA	15C	0	0	0		177	198	2	LISPGVGAQGGDPGETLRFADA	20C	0	0	0		177	198	2	LISPGVGAQGGDPGETLRFADA	25C	0	0	0		177	198	2	LISPGVGAQGGDPGETLRFADA	35C	0	0	0		177	198	2	LISPGVGAQGGDPGETLRFADA	45C	0	0	0		177	198	2	LISPGVGAQGGDPGETLRFADA	50C
177	198	2	LISPGVGAQGGDPGETLRFADA	15C	0.166667	4.20934	0.42372		177	198	2	LISPGVGAQGGDPGETLRFADA	20C	0.166667	4.70888	0.239581		177	198	2	LISPGVGAQGGDPGETLRFADA	25C	0.166667	5.18163	0.0311079		177	198	2	LISPGVGAQGGDPGETLRFADA	35C	0.166667	6.41734	0.431497		177	198	2	LISPGVGAQGGDPGETLRFADA	45C	0.166667	7.4322	0.239581		177	198	2	LISPGVGAQGGDPGETLRFADA	50C
177	198	2	LISPGVGAQGGDPGETLRFADA	15C	0.333333	4.76582	0.322118		177	198	2	LISPGVGAQGGDPGETLRFADA	20C	0.333333	5.0775	0.248613		177	198	2	LISPGVGAQGGDPGETLRFADA	25C	0.333333	5.59708	0.177115		177	198	2	LISPGVGAQGGDPGETLRFADA	35C	0.333333	6.9724	0.247609		177	198	2	LISPGVGAQGGDPGETLRFADA	45C	0.333333	9.4119	0.61388		177	198	2	LISPGVGAQGGDPGETLRFADA	50C
177	198	2	LISPGVGAQGGDPGETLRFADA	15C	0.5	5.16336	0.177365		177	198	2	LISPGVGAQGGDPGETLRFADA	20C	0.5	5.8174	0.156041		177	198	2	LISPGVGAQGGDPGETLRFADA	25C	0.5	6.21618	0.154034		177	198	2	LISPGVGAQGGDPGETLRFADA	35C	0.5	7.96615	0.00326132		177	198	2	LISPGVGAQGGDPGETLRFADA	45C	0.5	10.0635	0.251372		177	198	2	LISPGVGAQGGDPGETLRFADA	50C
177	198	2	LISPGVGAQGGDPGETLRFADA	15C	0.75	5.83638	0.167832		177	198	2	LISPGVGAQGGDPGETLRFADA	20C	0.75	6.3886	0.206717		177	198	2	LISPGVGAQGGDPGETLRFADA	25C	0.75	6.95378	0.192669		177	198	2	LISPGVGAQGGDPGETLRFADA	35C	0.75	8.57496	0.148264		177	198	2	LISPGVGAQGGDPGETLRFADA	45C	0.75	10.5037	0.069742		177	198	2	LISPGVGAQGGDPGETLRFADA	50C
177	198	2	LISPGVGAQGGDPGETLRFADA	15C	1	5.91745	0.176613		177	198	2	LISPGVGAQGGDPGETLRFADA	20C	1	6.8218	0.146508		177	198	2	LISPGVGAQGGDPGETLRFADA	25C	1	7.40755	0.212738		177	198	2	LISPGVGAQGGDPGETLRFADA	35C	1	9.37678	0.291762		177	198	2	LISPGVGAQGGDPGETLRFADA	45C	1	11.0308	0.525574		177	198	2	LISPGVGAQGGDPGETLRFADA	50C
177	198	2	LISPGVGAQGGDPGETLRFADA	15C	2	7.00877	0.195177		177	198	2	LISPGVGAQGGDPGETLRFADA	20C	2	7.77386	0.376055		177	198	2	LISPGVGAQGGDPGETLRFADA	25C	2	8.82917	0.105366		177	198	2	LISPGVGAQGGDPGETLRFADA	35C	2	10.5948	0.270689		177	198	2	LISPGVGAQGGDPGETLRFADA	45C	2	11.8892	0.01154		177	198	2	LISPGVGAQGGDPGETLRFADA	50C
177	198	2	LISPGVGAQGGDPGETLRFADA	15C	5	8.91041	0.412431		177	198	2	LISPGVGAQGGDPGETLRFADA	20C	5	9.76065	0.159805		177	198	2	LISPGVGAQGGDPGETLRFADA	25C	5	10.4255	0.0785225		177	198	2	LISPGVGAQGGDPGETLRFADA	35C	5	11.757	0.561197		177	198	2	LISPGVGAQGGDPGETLRFADA	45C	5	12.7882	0.491204		177	198	2	LISPGVGAQGGDPGETLRFADA	50C
177	198	2	LISPGVGAQGGDPGETLRFADA	15C	10	10.0544	0.231553		177	198	2	LISPGVGAQGGDPGETLRFADA	20C	10	11.0001	0.000501741		177	198	2	LISPGVGAQGGDPGETLRFADA	25C	10	10.5291	0.21901		177	198	2	LISPGVGAQGGDPGETLRFADA	35C	10	12.208	0.851204		177	198	2	LISPGVGAQGGDPGETLRFADA	45C	10	13.6918	0.132961		177	198	2	LISPGVGAQGGDPGETLRFADA	50C
177	198	2	LISPGVGAQGGDPGETLRFADA	15C	30	10.9254	0.437769		177	198	2	LISPGVGAQGGDPGETLRFADA	20C	30	12.1132	0.0373797		177	198	2	LISPGVGAQGGDPGETLRFADA	25C	30	12.8343	0.096836		177	198	2	LISPGVGAQGGDPGETLRFADA	35C	30	13.4751	0.563957		177	198	2	LISPGVGAQGGDPGETLRFADA	45C	30	15.0294	0.496222		177	198	2	LISPGVGAQGGDPGETLRFADA	50C
177	198	2	LISPGVGAQGGDPGETLRFADA	15C	60	12.6383	0.295275		177	198	2	LISPGVGAQGGDPGETLRFADA	20C	60	12.4144	0.502995		177	198	2	LISPGVGAQGGDPGETLRFADA	25C	60	13.8566	0.499985		177	198	2	LISPGVGAQGGDPGETLRFADA	35C	60	14.3152	0.466117		177	198	2	LISPGVGAQGGDPGETLRFADA	45C	60	15.892	1.16028		177	198	2	LISPGVGAQGGDPGETLRFADA	50C
177	198	2	LISPGVGAQGGDPGETLRFADA	15C	90	13.1348	0.322118		177	198	2	LISPGVGAQGGDPGETLRFADA	20C	90	13.5104	0.176362		177	198	2	LISPGVGAQGGDPGETLRFADA	25C	90	14.1163	0.0770172		177	198	2	LISPGVGAQGGDPGETLRFADA	35C	90	14.9284	0.520055		177	198	2	LISPGVGAQGGDPGETLRFADA	45C	90	14.758	2.31553		177	198	2	LISPGVGAQGGDPGETLRFADA	50C
177	198	2	LISPGVGAQGGDPGETLRFADA	15C	120	13.4399	0.114899		177	198	2	LISPGVGAQGGDPGETLRFADA	20C	120	13.8382	0.0444041		177	198	2	LISPGVGAQGGDPGETLRFADA	25C	120	14.2787	0.230299		177	198	2	LISPGVGAQGGDPGETLRFADA	35C	120	15.3256	0.425978		177	198	2	LISPGVGAQGGDPGETLRFADA	45C	120	15.4762	1.58224		177	198	2	LISPGVGAQGGDPGETLRFADA	50C
177	198	2	LISPGVGAQGGDPGETLRFADA	15C	180	13.926	0.289003		177	198	2	LISPGVGAQGGDPGETLRFADA	20C	180	14.3635	0.341686		177	198	2	LISPGVGAQGGDPGETLRFADA	25C	180	14.6624	0.294773		177	198	2	LISPGVGAQGGDPGETLRFADA	35C	180	15.5004	0.76089		177	198	2	LISPGVGAQGGDPGETLRFADA	45C	180	16.3249	0.925963		177	198	2	LISPGVGAQGGDPGETLRFADA	50C
177	198	2	LISPGVGAQGGDPGETLRFADA	15C	240	14.281	0.627427		177	198	2	LISPGVGAQGGDPGETLRFADA	20C	240	15.0303	0.063972		177	198	2	LISPGVGAQGGDPGETLRFADA	25C	240	14.7754	0.0742577		177	198	2	LISPGVGAQGGDPGETLRFADA	35C	240	15.6776	0.502243		177	198	2	LISPGVGAQGGDPGETLRFADA	45C	240	16.3641	0.767162		177	198	2	LISPGVGAQGGDPGETLRFADA	50C
199	206	2	IIVGRSIY	15C	0	0	0		199	206	2	IIVGRSIY	20C	0	0	0		199	206	2	IIVGRSIY	25C	0	0	0		199	206	2	IIVGRSIY	35C	0	0	0		199	206	2	IIVGRSIY	45C	0	0	0		199	206	2	IIVGRSIY	50C
199	206	2	IIVGRSIY	15C	0.166667	1.97779	0.00902187		199	206	2	IIVGRSIY	20C	0.166667	2.19256	0.00647724		199	206	2	IIVGRSIY	25C	0.166667	2.47031	0.171184		199	206	2	IIVGRSIY	35C	0.166667	3.04593	0.0733316		199	206	2	IIVGRSIY	45C	0.166667	3.1552	0.446698		199	206	2	IIVGRSIY	50C
199	206	2	IIVGRSIY	15C	0.333333	2.24572	0.0613025		199	206	2	IIVGRSIY	20C	0.333333	2.48487	0.169565		199	206	2	IIVGRSIY	25C	0.333333	2.78912	0.17743		199	206	2	IIVGRSIY	35C	0.333333	3.07946	0.12353		199	206	2	IIVGRSIY	45C	0.333333	3.45029	0.342137		199	206	2	IIVGRSIY	50C
199	206	2	IIVGRSIY	15C	0.5	2.44201	0.0881368		199	206	2	IIVGRSIY	20C	0.5	2.78241	0.05043		199	206	2	IIVGRSIY	25C	0.5	3.00716	0.2156		199	206	2	IIVGRSIY	35C	0.5	3.27396	0.180206		199	206	2	IIVGRSIY	45C	0.5	3.45422	0.224622		199	206	2	IIVGRSIY	50C
199	206	2	IIVGRSIY	15C	0.75	2.88563	0.25747		199	206	2	IIVGRSIY	20C	0.75	3.02107	0.157998		199	206	2	IIVGRSIY	25C	0.75	3.16371	0.156148		199	206	2	IIVGRSIY	35C	0.75	3.2998	0.131627		199	206	2	IIVGRSIY	45C	0.75	3.47319	0.215368		199	206	2	IIVGRSIY	50C
199	206	2	IIVGRSIY	15C	1	2.98001	0.0763389		199	206	2	IIVGRSIY	20C	1	3.11545	0.185064		199	206	2	IIVGRSIY	25C	1	3.23633	0.202877		199	206	2	IIVGRSIY	35C	1	3.3757	0.165864		199	206	2	IIVGRSIY	45C	1	3.47581	0.268112		199	206	2	IIVGRSIY	50C
199	206	2	IIVGRSIY	15C	2	3.20902	0.220689		199	206	2	IIVGRSIY	20C	2	3.21687	0.191541		199	206	2	IIVGRSIY	25C	2	3.35133	0.163319		199	206	2	IIVGRSIY	35C	2	3.3896	0.147126		199	206	2	IIVGRSIY	45C	2	3.46828	0.13394		199	206	2	IIVGRSIY	50C
199	206	2	IIVGRSIY	15C	5	3.3618	0.247523		199	206	2	IIVGRSIY	20C	5	3.36441	0.155917		199	206	2	IIVGRSIY	25C	5	3.39402	0.214443		199	206	2	IIVGRSIY	35C	5	3.4022	0.21213		199	206	2	IIVGRSIY	45C	5	3.47957	0.21745		199	206	2	IIVGRSIY	50C
199	206	2	IIVGRSIY	15C	10	3.30193	0.181825		199	206	2	IIVGRSIY	20C	10	3.38813	0.0918381		199	206	2	IIVGRSIY	25C	10	3.17156	0.336123		199	206	2	IIVGRSIY	35C	10	3.24975	0.332884		199	206	2	IIVGRSIY	45C	10	3.54958	0.0768016		199	206	2	IIVGRSIY	50C
199	206	2	IIVGRSIY	15C	30	3.12543	0.231099		199	206	2	IIVGRSIY	20C	30	3.33824	0.143887		199	206	2	IIVGRSIY	25C	30	3.42723	0.11659		199	206	2	IIVGRSIY	35C	30	3.37014	0.196399		199	206	2	IIVGRSIY	45C	30	3.8095	0.144119		199	206	2	IIVGRSIY	50C
199	206	2	IIVGRSIY	15C	60	3.40923	0.147589		199	206	2	IIVGRSIY	20C	60	3.21163	0.216062		199	206	2	IIVGRSIY	25C	60	3.52701	0.221152		199	206	2	IIVGRSIY	35C	60	3.4233	0.0805029		199	206	2	IIVGRSIY	45C	60	4.18	0.410842		199	206	2	IIVGRSIY	50C
199	206	2	IIVGRSIY	15C	90	3.44244	0.138567		199	206	2	IIVGRSIY	20C	90	3.41954	0.108956		199	206	2	IIVGRSIY	25C	90	3.4745	0.121448		199	206	2	IIVGRSIY	35C	90	3.5607	0.096696		199	206	2	IIVGRSIY	45C	90	3.97029	0.748122		199	206	2	IIVGRSIY	50C
199	206	2	IIVGRSIY	15C	120	3.44227	0.0892934		199	206	2	IIVGRSIY	20C	120	3.40122	0.0562132		199	206	2	IIVGRSIY	25C	120	3.47908	0.150596		199	206	2	IIVGRSIY	35C	120	3.62515	0.116128		199	206	2	IIVGRSIY	45C	120	4.1589	0.617883		199	206	2	IIVGRSIY	50C
199	206	2	IIVGRSIY	15C	180	3.48006	0.121911		199	206	2	IIVGRSIY	20C	180	3.43655	0.125612		199	206	2	IIVGRSIY	25C	180	3.4884	0.152215		199	206	2	IIVGRSIY	35C	180	3.70727	0.179975		199	206	2	IIVGRSIY	45C	180	4.68823	0.388866		199	206	2	IIVGRSIY	50C
199	206	2	IIVGRSIY	15C	240	3.46174	0.0918381		199	206	2	IIVGRSIY	20C	240	3.53617	0.0323862		199	206	2	IIVGRSIY	25C	240	3.50983	0.134865		199	206	2	IIVGRSIY	35C	240	3.7956	0.121217		199	206	2	IIVGRSIY	45C	240	4.74073	0.399276		199	206	2	IIVGRSIY	50C
205	220	1	IYLADNPAAAAAGIIE	15C	0	0	0		205	220	1	IYLADNPAAAAAGIIE	20C	0	0	0		205	220	1	IYLADNPAAAAAGIIE	25C	0	0	0		205	220	1	IYLADNPAAAAAGIIE	35C	0	0	0		205	220	1	IYLADNPAAAAAGIIE	45C	0	0	0		205	220	1	IYLADNPAAAAAGIIE	50C
205	220	1	IYLADNPAAAAAGIIE	15C	0.166667	1.86479	0.0749236		205	220	1	IYLADNPAAAAAGIIE	20C	0.166667	1.89319	0.00173293		205	220	1	IYLADNPAAAAAGIIE	25C	0.166667	1.86248	0.0889909		205	220	1	IYLADNPAAAAAGIIE	35C	0.166667	1.84251	0.0222222		205	220	1	IYLADNPAAAAAGIIE	45C	0.166667	1.77822	0.0721713		205	220	1	IYLADNPAAAAAGIIE	50C
205	220	1	IYLADNPAAAAAGIIE	15C	0.333333	1.92714	0.00509684		205	220	1	IYLADNPAAAAAGIIE	20C	0.333333	1.77375	0.0313965		205	220	1	IYLADNPAAAAAGIIE	25C	0.333333	1.78081	0.0511723		205	220	1	IYLADNPAAAAAGIIE	35C	0.333333	1.86176	0.0143731		205	220	1	IYLADNPAAAAAGIIE	45C	0.333333	1.97269	0.0330275		205	220	1	IYLADNPAAAAAGIIE	50C
205	220	1	IYLADNPAAAAAGIIE	15C	0.5	1.9737	0.314577		205	220	1	IYLADNPAAAAAGIIE	20C	0.5	1.94631	0.0803262		205	220	1	IYLADNPAAAAAGIIE	25C	0.5	1.7682	0.00479103		205	220	1	IYLADNPAAAAAGIIE	35C	0.5	1.94732	0.0676861		205	220	1	IYLADNPAAAAAGIIE	45C	0.5	2.03879	0.0229358		205	220	1	IYLADNPAAAAAGIIE	50C
205	220	1	IYLADNPAAAAAGIIE	15C	0.75	1.89326	0.202447		205	220	1	IYLADNPAAAAAGIIE	20C	0.75	1.88958	0.0300714		205	220	1	IYLADNPAAAAAGIIE	25C	0.75	1.82413	0.0963303		205	220	1	IYLADNPAAAAAGIIE	35C	0.75	1.98249	0.0986749		205	220	1	IYLADNPAAAAAGIIE	45C	0.75	2.12363	0.0954129		205	220	1	IYLADNPAAAAAGIIE	50C
205	220	1	IYLADNPAAAAAGIIE	15C	1	1.77851	0.0901122		205	220	1	IYLADNPAAAAAGIIE	20C	1	1.92389	0.0300714		205	220	1	IYLADNPAAAAAGIIE	25C	1	1.80792	0.0142712		205	220	1	IYLADNPAAAAAGIIE	35C	1	2.01918	0.0308869		205	220	1	IYLADNPAAAAAGIIE	45C	1	2.26274	0.0379205		205	220	1	IYLADNPAAAAAGIIE	50C
205	220	1	IYLADNPAAAAAGIIE	15C	2	1.82428	0.0168196		205	220	1	IYLADNPAAAAAGIIE	20C	2	1.83163	0.141386		205	220	1	IYLADNPAAAAAGIIE	25C	2	1.78262	0.050051		205	220	1	IYLADNPAAAAAGIIE	35C	2	2.19549	0.000713558		205	220	1	IYLADNPAAAAAGIIE	45C	2	2.65219	0.198879		205	220	1	IYLADNPAAAAAGIIE	50C
205	220	1	IYLADNPAAAAAGIIE	15C	5	1.96022	0.0278288		205	220	1	IYLADNPAAAAAGIIE	20C	5	1.93543	0.0359837		205	220	1	IYLADNPAAAAAGIIE	25C	5	2.04218	0.0373089		205	220	1	IYLADNPAAAAAGIIE	35C	5	2.45606	0.090316		205	220	1	IYLADNPAAAAAGIIE	45C	5	3.31908	0.0665648		205	220	1	IYLADNPAAAAAGIIE	50C
205	220	1	IYLADNPAAAAAGIIE	15C	10	2.00383	0.0703364		205	220	1	IYLADNPAAAAAGIIE	20C	10	2.17387	0.0143731		205	220	1	IYLADNPAAAAAGIIE	25C	10	2.1059	0.0460754		205	220	1	IYLADNPAAAAAGIIE	35C	10	2.85892	0.119368		205	220	1	IYLADNPAAAAAGIIE	45C	10	4.07527	0.00570846		205	220	1	IYLADNPAAAAAGIIE	50C
205	220	1	IYLADNPAAAAAGIIE	15C	30	2.17235	0.0897044		205	220	1	IYLADNPAAAAAGIIE	20C	30	2.60029	0.0058104		205	220	1	IYLADNPAAAAAGIIE	25C	30	2.85913	0.014475		205	220	1	IYLADNPAAAAAGIIE	35C	30	4.14476	0.0291539		205	220	1	IYLADNPAAAAAGIIE	45C	30	5.5532	0.14577		205	220	1	IYLADNPAAAAAGIIE	50C
205	220	1	IYLADNPAAAAAGIIE	15C	60	2.5657	0.0457696		205	220	1	IYLADNPAAAAAGIIE	20C	60	3.02521	0.23262		205	220	1	IYLADNPAAAAAGIIE	25C	60	3.47758	0.168196		205	220	1	IYLADNPAAAAAGIIE	35C	60	4.92812	0.193476		205	220	1	IYLADNPAAAAAGIIE	45C	60	6.6964	0.140469		205	220	1	IYLADNPAAAAAGIIE	50C
205	220	1	IYLADNPAAAAAGIIE	15C	90	2.85971	0.0558614		205	220	1	IYLADNPAAAAAGIIE	20C	90	3.51658	0.0918451		205	220	1	IYLADNPAAAAAGIIE	25C	90	4.00874	0.0514781		205	220	1	IYLADNPAAAAAGIIE	35C	90	5.4386	0.115189		205	220	1	IYLADNPAAAAAGIIE	45C	90	7.04188	0.625994		205	220	1	IYLADNPAAAAAGIIE	50C
205	220	1	IYLADNPAAAAAGIIE	15C	120	3.12266	0.124567		205	220	1	IYLADNPAAAAAGIIE	20C	120	3.72078	0.00122324		205	220	1	IYLADNPAAAAAGIIE	25C	120	4.33577	0.032212		205	220	1	IYLADNPAAAAAGIIE	35C	120	5.88751	0.156167		205	220	1	IYLADNPAAAAAGIIE	45C	120	7.80002	0.366463		205	220	1	IYLADNPAAAAAGIIE	50C
205	220	1	IYLADNPAAAAAGIIE	15C	180	3.49056	0.0780836		205	220	1	IYLADNPAAAAAGIIE	20C	180	4.25187	0.19368		205	220	1	IYLADNPAAAAAGIIE	25C	180	4.92784	0.0214067		205	220	1	IYLADNPAAAAAGIIE	35C	180	6.53789	0.0753313		205	220	1	IYLADNPAAAAAGIIE	45C	180	8.87149	0.311111		205	220	1	IYLADNPAAAAAGIIE	50C
205	220	1	IYLADNPAAAAAGIIE	15C	240	3.83899	0.0540265		205	220	1	IYLADNPAAAAAGIIE	20C	240	4.6233	0.238838		205	220	1	IYLADNPAAAAAGIIE	25C	240	5.25076	0.0163099		205	220	1	IYLADNPAAAAAGIIE	35C	240	6.98263	0.0584098		205	220	1	IYLADNPAAAAAGIIE	45C	240	9.36452	0.448114		205	220	1	IYLADNPAAAAAGIIE	50C
221	228	2	SIKDLLNP	15C	0	0	0		221	228	2	SIKDLLNP	20C	0	0	0		221	228	2	SIKDLLNP	25C	0	0	0		221	228	2	SIKDLLNP	35C	0	0	0		221	228	2	SIKDLLNP	45C	0	0	0		221	228	2	SIKDLLNP	50C
221	228	2	SIKDLLNP	15C	0.166667	1.5947	0.0283556		221	228	2	SIKDLLNP	20C	0.166667	1.84808	0.0906992		221	228	2	SIKDLLNP	25C	0.166667	2.13194	0.0547691		221	228	2	SIKDLLNP	35C	0.166667	2.63952	0.067199		221	228	2	SIKDLLNP	45C	0.166667	3.16468	0.108373		221	228	2	SIKDLLNP	50C
221	228	2	SIKDLLNP	15C	0.333333	1.86085	0.0268019		221	228	2	SIKDLLNP	20C	0.333333	2.15666	0.0337937		221	228	2	SIKDLLNP	25C	0.333333	2.4007	0.0114588		221	228	2	SIKDLLNP	35C	0.333333	3.00359	0.128377		221	228	2	SIKDLLNP	45C	0.333333	3.71977	0.0275788		221	228	2	SIKDLLNP	50C
221	228	2	SIKDLLNP	15C	0.5	2.0755	0.00990505		221	228	2	SIKDLLNP	20C	0.5	2.35785	0.0813768		221	228	2	SIKDLLNP	25C	0.5	2.67729	0.0176737		221	228	2	SIKDLLNP	35C	0.5	3.3156	0.00718601		221	228	2	SIKDLLNP	45C	0.5	4.07656	0.0862322		221	228	2	SIKDLLNP	50C
221	228	2	SIKDLLNP	15C	0.75	2.24002	0.0250539		221	228	2	SIKDLLNP	20C	0.75	2.57236	0.0141778		221	228	2	SIKDLLNP	25C	0.75	2.972	0.00213638		221	228	2	SIKDLLNP	35C	0.75	3.73021	0.0217523		221	228	2	SIKDLLNP	45C	0.75	4.36564	0.00330168		221	228	2	SIKDLLNP	50C
221	228	2	SIKDLLNP	15C	1	2.54229	0.0664221		221	228	2	SIKDLLNP	20C	1	2.85609	0.0293267		221	228	2	SIKDLLNP	25C	1	3.25229	0.0240829		221	228	2	SIKDLLNP	35C	1	3.94486	0.0137894		221	228	2	SIKDLLNP	45C	1	4.57274	0.122162		221	228	2	SIKDLLNP	50C
221	228	2	SIKDLLNP	15C	2	3.07321	0.049331		221	228	2	SIKDLLNP	20C	2	3.46392	0.0363185		221	228	2	SIKDLLNP	25C	2	3.90641	0.0499137		221	228	2	SIKDLLNP	35C	2	4.48636	0.0236944		221	228	2	SIKDLLNP	45C	2	4.88435	0.034959		221	228	2	SIKDLLNP	50C
221	228	2	SIKDLLNP	15C	5	3.91451	0.0392318		221	228	2	SIKDLLNP	20C	5	4.2393	0.062732		221	228	2	SIKDLLNP	25C	5	4.59952	0.100216		221	228	2	SIKDLLNP	35C	5	4.89451	0.210919		221	228	2	SIKDLLNP	45C	5	4.9331	0.178097		221	228	2	SIKDLLNP	50C
221	228	2	SIKDLLNP	15C	10	4.41824	0.105265		221	228	2	SIKDLLNP	20C	10	4.67794	0.107013		221	228	2	SIKDLLNP	25C	10	4.71817	0.212085		221	228	2	SIKDLLNP	35C	10	4.91758	0.269961		221	228	2	SIKDLLNP	45C	10	4.95768	0.0683643		221	228	2	SIKDLLNP	50C
221	228	2	SIKDLLNP	15C	30	4.79069	0.130514		221	228	2	SIKDLLNP	20C	30	4.96002	0.111286		221	228	2	SIKDLLNP	25C	30	5.04818	0.0693353		221	228	2	SIKDLLNP	35C	30	4.92005	0.250539		221	228	2	SIKDLLNP	45C	30	5.06453	0.0710833		221	228	2	SIKDLLNP	50C
221	228	2	SIKDLLNP	15C	60	5.02703	0.174212		221	228	2	SIKDLLNP	20C	60	4.91827	0.239081		221	228	2	SIKDLLNP	25C	60	5.13141	0.267436		221	228	2	SIKDLLNP	35C	60	4.92664	0.187613		221	228	2	SIKDLLNP	45C	60	5.05862	0.170328		221	228	2	SIKDLLNP	50C
221	228	2	SIKDLLNP	15C	90	5.02703	0.116336		221	228	2	SIKDLLNP	20C	90	5.05601	0.114588		221	228	2	SIKDLLNP	25C	90	5.10916	0.0965257		221	228	2	SIKDLLNP	35C	90	5.01989	0.144691		221	228	2	SIKDLLNP	45C	90	4.71982	0.594691		221	228	2	SIKDLLNP	50C
221	228	2	SIKDLLNP	15C	120	5.11905	0.0530211		221	228	2	SIKDLLNP	20C	120	5.05107	0.0470004		221	228	2	SIKDLLNP	25C	120	5.05903	0.113811		221	228	2	SIKDLLNP	35C	120	5.09817	0.12527		221	228	2	SIKDLLNP	45C	120	4.84219	0.357164		221	228	2	SIKDLLNP	50C
221	228	2	SIKDLLNP	15C	180	5.07125	0.14003		221	228	2	SIKDLLNP	20C	180	5.05505	0.122551		221	228	2	SIKDLLNP	25C	180	5.04159	0.115947		221	228	2	SIKDLLNP	35C	180	5.03747	0.206064		221	228	2	SIKDLLNP	45C	180	5.04626	0.181981		221	228	2	SIKDLLNP	50C
221	228	2	SIKDLLNP	15C	240	5.09021	0.153625		221	228	2	SIKDLLNP	20C	240	5.14679	0.0844842		221	228	2	SIKDLLNP	25C	240	5.0784	0.0949719		221	228	2	SIKDLLNP	35C	240	5.0203	0.12896		221	228	2	SIKDLLNP	45C	240	5.02854	0.154985		221	228	2	SIKDLLNP	50C
[truncated: 11 more columns]

## Sheet: WT(Apo) -Data
WT(Apo) - 15C									WT(Apo) - 20C									WT(Apo) - 25C									WT(Apo) - 35C									WT(Apo) - 45C									WT(Apo) - 50C
Peptide start no	Peptide end no	charge	sequence	temperature	timepoint (min)	avg D-uptake (Da)	sd (Da)		Peptide start no	Peptide end no	charge	sequence	temperature	timepoint (min)	avg D-uptake (Da)	sd (Da)		Peptide start no	Peptide end no	charge	sequence	temperature	timepoint (min)	avg D-uptake (Da)	sd (Da)		Peptide start no	Peptide end no	charge	sequence	temperature	timepoint (min)	avg D-uptake (Da)	sd (Da)		Peptide start no	Peptide end no	charge	sequence	temperature	timepoint (min)	avg D-uptake (Da)	sd (Da)		Peptide start no	Peptide end no	charge	sequence	temperature
-2	9	3	GGSMRSRRVDVM	15C	0	0	0		-2	9	3	GGSMRSRRVDVM	20C	0	0	0		-2	9	3	GGSMRSRRVDVM	25C	0	0	0		-2	9	3	GGSMRSRRVDVM	35C	0	0	0		-2	9	3	GGSMRSRRVDVM	45C	0	0	0		-2	9	3	GGSMRSRRVDVM	50C
-2	9	3	GGSMRSRRVDVM	15C	0.166667	7.57873	0.840731		-2	9	3	GGSMRSRRVDVM	20C	0.166667	7.24166	0.190034		-2	9	3	GGSMRSRRVDVM	25C	0.166667	8.33544	0.463867		-2	9	3	GGSMRSRRVDVM	35C	0.166667	9.32981	0.250021		-2	9	3	GGSMRSRRVDVM	45C	0.166667	9.00602	0.333362		-2	9	3	GGSMRSRRVDVM	50C
-2	9	3	GGSMRSRRVDVM	15C	0.333333	8.05471	1.26659		-2	9	3	GGSMRSRRVDVM	20C	0.333333	8.05147	0.305887		-2	9	3	GGSMRSRRVDVM	25C	0.333333	8.78033	0.749606		-2	9	3	GGSMRSRRVDVM	35C	0.333333	9.5134	0.357631		-2	9	3	GGSMRSRRVDVM	45C	0.333333	9.83493	0.257348		-2	9	3	GGSMRSRRVDVM	50C
-2	9	3	GGSMRSRRVDVM	15C	0.5	7.99772	0.826993		-2	9	3	GGSMRSRRVDVM	20C	0.5	7.75228	0.0201482		-2	9	3	GGSMRSRRVDVM	25C	0.5	9.3528	0.203772		-2	9	3	GGSMRSRRVDVM	35C	0.5	9.21583	0.110815		-2	9	3	GGSMRSRRVDVM	45C	0.5	9.77373	0.729458		-2	9	3	GGSMRSRRVDVM	50C
-2	9	3	GGSMRSRRVDVM	15C	0.75	8.67283	0.945593		-2	9	3	GGSMRSRRVDVM	20C	0.75	8.35066	0.297644		-2	9	3	GGSMRSRRVDVM	25C	0.75	9.45447	0.711141		-2	9	3	GGSMRSRRVDVM	35C	0.75	9.41497	0.00412123		-2	9	3	GGSMRSRRVDVM	45C	0.75	9.29257	0.304513		-2	9	3	GGSMRSRRVDVM	50C
-2	9	3	GGSMRSRRVDVM	15C	1	8.2723	1.50471		-2	9	3	GGSMRSRRVDVM	20C	1	7.9906	1.17134		-2	9	3	GGSMRSRRVDVM	25C	1	9.47714	0.575598		-2	9	3	GGSMRSRRVDVM	35C	1	9.72549	0.189577		-2	9	3	GGSMRSRRVDVM	45C	1	9.71221	0.719383		-2	9	3	GGSMRSRRVDVM	50C
-2	9	3	GGSMRSRRVDVM	15C	2	9.1433	1.32795		-2	9	3	GGSMRSRRVDVM	20C	2	9.47746	1.2785		-2	9	3	GGSMRSRRVDVM	25C	2	10.2076	0.383274		-2	9	3	GGSMRSRRVDVM	35C	2	9.40105	0.0448756		-2	9	3	GGSMRSRRVDVM	45C	2	9.57007	0.119058		-2	9	3	GGSMRSRRVDVM	50C
-2	9	3	GGSMRSRRVDVM	15C	5	9.62317	0.818751		-2	9	3	GGSMRSRRVDVM	20C	5	9.1569	0.278412		-2	9	3	GGSMRSRRVDVM	25C	5	9.33985	1.27987		-2	9	3	GGSMRSRRVDVM	35C	5	9.39748	0.0187745		-2	9	3	GGSMRSRRVDVM	45C	5	9.29743	0.2372		-2	9	3	GGSMRSRRVDVM	50C
-2	9	3	GGSMRSRRVDVM	15C	10	9.79186	0.00686872		-2	9	3	GGSMRSRRVDVM	20C	10	9.05232	0.602157		-2	9	3	GGSMRSRRVDVM	25C	10	10.2283	0.48951		-2	9	3	GGSMRSRRVDVM	35C	10	9.0248	0.153859		-2	9	3	GGSMRSRRVDVM	45C	10	9.62155	0.732205		-2	9	3	GGSMRSRRVDVM	50C
-2	9	3	GGSMRSRRVDVM	15C	30	9.73326	0.657565		-2	9	3	GGSMRSRRVDVM	20C	30	9.61993	0.277496		-2	9	3	GGSMRSRRVDVM	25C	30	9.75398	0.202398		-2	9	3	GGSMRSRRVDVM	35C	30	9.96801	0.948341		-2	9	3	GGSMRSRRVDVM	45C	30	9.22749	0.191408		-2	9	3	GGSMRSRRVDVM	50C
-2	9	3	GGSMRSRRVDVM	15C	60	9.3405	0.498669		-2	9	3	GGSMRSRRVDVM	20C	60	9.39845	0.0796771		-2	9	3	GGSMRSRRVDVM	25C	60	9.77147	0.294897		-2	9	3	GGSMRSRRVDVM	35C	60	9.38809	0.155691		-2	9	3	GGSMRSRRVDVM	45C	60	9.42112	0.0842562		-2	9	3	GGSMRSRRVDVM	50C
-2	9	3	GGSMRSRRVDVM	15C	90	9.86634	0.719383		-2	9	3	GGSMRSRRVDVM	20C	90	9.60989	0.285281		-2	9	3	GGSMRSRRVDVM	25C	90	9.62705	0.0787613		-2	9	3	GGSMRSRRVDVM	35C	90	9.02577	0.360379		-2	9	3	GGSMRSRRVDVM	45C	90	9.02415	0.732663		-2	9	3	GGSMRSRRVDVM	50C
-2	9	3	GGSMRSRRVDVM	15C	120	9.67465	0.574683		-2	9	3	GGSMRSRRVDVM	20C	120	9.09797	0.11631		-2	9	3	GGSMRSRRVDVM	25C	120	9.65814	0.224378		-2	9	3	GGSMRSRRVDVM	35C	120	9.73617	0.302681		-2	9	3	GGSMRSRRVDVM	45C	120	9.18734	0.158438		-2	9	3	GGSMRSRRVDVM	50C
-2	9	3	GGSMRSRRVDVM	15C	180	9.35442	0.979021		-2	9	3	GGSMRSRRVDVM	20C	180	9.40364	0.090667		-2	9	3	GGSMRSRRVDVM	25C	180	9.32884	0.272459		-2	9	3	GGSMRSRRVDVM	35C	180	8.44877	0.847599		-2	9	3	GGSMRSRRVDVM	45C	180	9.35442	0.0567814		-2	9	3	GGSMRSRRVDVM	50C
-2	9	3	GGSMRSRRVDVM	15C	240	9.96186	0.0604447		-2	9	3	GGSMRSRRVDVM	20C	240	9.54222	0.141953		-2	9	3	GGSMRSRRVDVM	25C	240	9.34762	0.400675		-2	9	3	GGSMRSRRVDVM	35C	240	9.50887	0.28986		-2	9	3	GGSMRSRRVDVM	45C	240	8.8357	0.840731		-2	9	3	GGSMRSRRVDVM	50C
10	17	2	DVMNRLIL	15C	0	0	0		10	17	2	DVMNRLIL	20C	0	0	0		10	17	2	DVMNRLIL	25C	0	0	0		10	17	2	DVMNRLIL	35C	0	0	0		10	17	2	DVMNRLIL	45C	0	0	0		10	17	2	DVMNRLIL	50C
10	17	2	DVMNRLIL	15C	0.166667	1.33846	0.0717781		10	17	2	DVMNRLIL	20C	0.166667	1.34919	0.00998974		10	17	2	DVMNRLIL	25C	0.166667	1.66313	0.0314492		10	17	2	DVMNRLIL	35C	0.166667	1.95432	0.0865777		10	17	2	DVMNRLIL	45C	0.166667	2.33943	0.219034		10	17	2	DVMNRLIL	50C
10	17	2	DVMNRLIL	15C	0.333333	1.54645	0.160206		10	17	2	DVMNRLIL	20C	0.333333	1.5891	0.039219		10	17	2	DVMNRLIL	25C	0.333333	1.84784	0.0307092		10	17	2	DVMNRLIL	35C	0.333333	2.25283	0.147626		10	17	2	DVMNRLIL	45C	0.333333	2.78079	0.190545		10	17	2	DVMNRLIL	50C
10	17	2	DVMNRLIL	15C	0.5	1.59067	0.0155396		10	17	2	DVMNRLIL	20C	0.5	1.51218	0.0873177		10	17	2	DVMNRLIL	25C	0.5	1.99199	0.0436588		10	17	2	DVMNRLIL	35C	0.5	2.41556	0.300062		10	17	2	DVMNRLIL	45C	0.5	3.00604	0.125797		10	17	2	DVMNRLIL	50C
10	17	2	DVMNRLIL	15C	0.75	1.72252	0.038479		10	17	2	DVMNRLIL	20C	0.75	1.71075	0.00332991		10	17	2	DVMNRLIL	25C	0.75	2.12411	0.0307092		10	17	2	DVMNRLIL	35C	0.75	2.70282	0.127647		10	17	2	DVMNRLIL	45C	0.75	3.34301	0.187215		10	17	2	DVMNRLIL	50C
10	17	2	DVMNRLIL	15C	1	1.74319	0.0144296		10	17	2	DVMNRLIL	20C	1	1.80546	0.152066		10	17	2	DVMNRLIL	25C	1	2.18664	0.159836		10	17	2	DVMNRLIL	35C	1	2.88544	0.203125		10	17	2	DVMNRLIL	45C	1	3.58946	0.173155		10	17	2	DVMNRLIL	50C
10	17	2	DVMNRLIL	15C	2	1.98938	0.0303392		10	17	2	DVMNRLIL	20C	2	2.04484	0.0651183		10	17	2	DVMNRLIL	25C	2	2.67483	0.125057		10	17	2	DVMNRLIL	35C	2	3.44949	0.00628983		10	17	2	DVMNRLIL	45C	2	4.03134	0.0899076		10	17	2	DVMNRLIL	50C
10	17	2	DVMNRLIL	15C	5	2.46527	0.140966		10	17	2	DVMNRLIL	20C	5	2.70125	0.075848		10	17	2	DVMNRLIL	25C	5	3.10389	0.0710381		10	17	2	DVMNRLIL	35C	5	4.06195	0.0036999		10	17	2	DVMNRLIL	45C	5	4.55537	0.184255		10	17	2	DVMNRLIL	50C
10	17	2	DVMNRLIL	15C	10	3.14549	0.111367		10	17	2	DVMNRLIL	20C	10	3.219	0.0140596		10	17	2	DVMNRLIL	25C	10	3.776	0.142446		10	17	2	DVMNRLIL	35C	10	4.52136	0.0917576		10	17	2	DVMNRLIL	45C	10	4.74976	0.0817678		10	17	2	DVMNRLIL	50C
10	17	2	DVMNRLIL	15C	30	3.86076	0.247523		10	17	2	DVMNRLIL	20C	30	4.12788	0.0954575		10	17	2	DVMNRLIL	25C	30	4.50252	0.139856		10	17	2	DVMNRLIL	35C	30	4.82144	0.0299692		10	17	2	DVMNRLIL	45C	30	4.7406	0.0288592		10	17	2	DVMNRLIL	50C
10	17	2	DVMNRLIL	15C	60	4.31546	0.191285		10	17	2	DVMNRLIL	20C	60	4.58598	0.0233094		10	17	2	DVMNRLIL	25C	60	4.94571	0.0207195		10	17	2	DVMNRLIL	35C	60	4.79947	0.171305		10	17	2	DVMNRLIL	45C	60	4.69142	0.245673		10	17	2	DVMNRLIL	50C
10	17	2	DVMNRLIL	15C	90	4.63595	0.121357		10	17	2	DVMNRLIL	20C	90	4.7147	0.0351491		10	17	2	DVMNRLIL	25C	90	4.94257	0.0288592		10	17	2	DVMNRLIL	35C	90	4.78298	0.180555		10	17	2	DVMNRLIL	45C	90	4.63988	0.177965		10	17	2	DVMNRLIL	50C
10	17	2	DVMNRLIL	15C	120	4.66761	0.205345		10	17	2	DVMNRLIL	20C	120	4.70868	0.128757		10	17	2	DVMNRLIL	25C	120	4.98129	0.0806579		10	17	2	DVMNRLIL	35C	120	4.92348	0.0943475		10	17	2	DVMNRLIL	45C	120	4.90045	0.179445		10	17	2	DVMNRLIL	50C
10	17	2	DVMNRLIL	15C	180	4.8429	0.136526		10	17	2	DVMNRLIL	20C	180	4.85127	0.112107		10	17	2	DVMNRLIL	25C	180	4.95932	0.299692		10	17	2	DVMNRLIL	35C	180	4.57342	0.400699		10	17	2	DVMNRLIL	45C	180	4.90961	0.125057		10	17	2	DVMNRLIL	50C
10	17	2	DVMNRLIL	15C	240	4.8599	0.0429189		10	17	2	DVMNRLIL	20C	240	4.88135	0.108037		10	17	2	DVMNRLIL	25C	240	5.02603	0.0995274		10	17	2	DVMNRLIL	35C	240	4.81647	0.213854		10	17	2	DVMNRLIL	45C	240	4.92557	0.450278		10	17	2	DVMNRLIL	50C
18	28	2	AMDLMNRDDAL	15C	0	0	0		18	28	2	AMDLMNRDDAL	20C	0	0	0		18	28	2	AMDLMNRDDAL	25C	0	0	0		18	28	2	AMDLMNRDDAL	35C	0	0	0		18	28	2	AMDLMNRDDAL	45C	0	0	0		18	28	2	AMDLMNRDDAL	50C
18	28	2	AMDLMNRDDAL	15C	0.166667	3.54959	0.150021		18	28	2	AMDLMNRDDAL	20C	0.166667	3.65615	0.121935		18	28	2	AMDLMNRDDAL	25C	0.166667	4.31879	0.110289		18	28	2	AMDLMNRDDAL	35C	0.166667	4.96884	0.174682		18	28	2	AMDLMNRDDAL	45C	0.166667	5.32922	0.282916		18	28	2	AMDLMNRDDAL	50C
18	28	2	AMDLMNRDDAL	15C	0.333333	3.9262	0.330525		18	28	2	AMDLMNRDDAL	20C	0.333333	4.17905	0.103096		18	28	2	AMDLMNRDDAL	25C	0.333333	4.74045	0.315455		18	28	2	AMDLMNRDDAL	35C	0.333333	5.29531	0.113029		18	28	2	AMDLMNRDDAL	45C	0.333333	5.86035	0.114057		18	28	2	AMDLMNRDDAL	50C
18	28	2	AMDLMNRDDAL	15C	0.5	4.03421	0.184615		18	28	2	AMDLMNRDDAL	20C	0.5	4.08386	0.078093		18	28	2	AMDLMNRDDAL	25C	0.5	4.96254	0.0671326		18	28	2	AMDLMNRDDAL	35C	0.5	5.44063	0.0986438		18	28	2	AMDLMNRDDAL	45C	0.5	5.8853	0.236334		18	28	2	AMDLMNRDDAL	50C
18	28	2	AMDLMNRDDAL	15C	0.75	4.38176	0.25757		18	28	2	AMDLMNRDDAL	20C	0.75	4.51569	0.153103		18	28	2	AMDLMNRDDAL	25C	0.75	5.2447	0.281203		18	28	2	AMDLMNRDDAL	35C	0.75	5.77752	0.161324		18	28	2	AMDLMNRDDAL	45C	0.75	5.96522	0.26031		18	28	2	AMDLMNRDDAL	50C
18	28	2	AMDLMNRDDAL	15C	1	4.42172	0.45794		18	28	2	AMDLMNRDDAL	20C	1	4.37256	0.617894		18	28	2	AMDLMNRDDAL	25C	1	5.39728	0.222291		18	28	2	AMDLMNRDDAL	35C	1	6.03691	0.00822031		18	28	2	AMDLMNRDDAL	45C	1	6.07833	0.280518		18	28	2	AMDLMNRDDAL	50C
18	28	2	AMDLMNRDDAL	15C	2	4.94413	0.408961		18	28	2	AMDLMNRDDAL	20C	2	5.20595	0.409303		18	28	2	AMDLMNRDDAL	25C	2	5.91606	0.0482943		18	28	2	AMDLMNRDDAL	35C	2	6.15244	0.125017		18	28	2	AMDLMNRDDAL	45C	2	6.14323	0.404508		18	28	2	AMDLMNRDDAL	50C
18	28	2	AMDLMNRDDAL	15C	5	5.59224	0.256885		18	28	2	AMDLMNRDDAL	20C	5	5.62276	0.426086		18	28	2	AMDLMNRDDAL	25C	5	5.85527	0.711742		18	28	2	AMDLMNRDDAL	35C	5	6.21129	0.195917		18	28	2	AMDLMNRDDAL	45C	5	6.18828	0.157899		18	28	2	AMDLMNRDDAL	50C
18	28	2	AMDLMNRDDAL	15C	10	6.00785	0.0582272		18	28	2	AMDLMNRDDAL	20C	10	5.87682	0.511372		18	28	2	AMDLMNRDDAL	25C	10	6.41183	0.191807		18	28	2	AMDLMNRDDAL	35C	10	6.03231	0.382587		18	28	2	AMDLMNRDDAL	45C	10	6.19337	0.411701		18	28	2	AMDLMNRDDAL	50C
18	28	2	AMDLMNRDDAL	15C	30	6.29581	0.0811756		18	28	2	AMDLMNRDDAL	20C	30	6.26917	0.20037		18	28	2	AMDLMNRDDAL	25C	30	6.40771	0.178449		18	28	2	AMDLMNRDDAL	35C	30	6.18053	0.129127		18	28	2	AMDLMNRDDAL	45C	30	6.21105	0.127757		18	28	2	AMDLMNRDDAL	50C
18	28	2	AMDLMNRDDAL	15C	60	6.2016	0.0876833		18	28	2	AMDLMNRDDAL	20C	60	6.30332	0.284286		18	28	2	AMDLMNRDDAL	25C	60	6.51766	0.126387		18	28	2	AMDLMNRDDAL	35C	60	6.22994	0.105152		18	28	2	AMDLMNRDDAL	45C	60	6.2016	0.438417		18	28	2	AMDLMNRDDAL	50C
18	28	2	AMDLMNRDDAL	15C	90	6.38349	0.0592548		18	28	2	AMDLMNRDDAL	20C	90	6.2372	0.040074		18	28	2	AMDLMNRDDAL	25C	90	6.48545	0.053432		18	28	2	AMDLMNRDDAL	35C	90	6.02383	0.433622		18	28	2	AMDLMNRDDAL	45C	90	6.32851	0.391835		18	28	2	AMDLMNRDDAL	50C
18	28	2	AMDLMNRDDAL	15C	120	6.23817	0.0174682		18	28	2	AMDLMNRDDAL	20C	120	6.15849	0.051377		18	28	2	AMDLMNRDDAL	25C	120	6.48957	0.0935061		18	28	2	AMDLMNRDDAL	35C	120	6.29121	0.0123305		18	28	2	AMDLMNRDDAL	45C	120	6.81338	0.347993		18	28	2	AMDLMNRDDAL	50C
18	28	2	AMDLMNRDDAL	15C	180	6.09213	0.375394		18	28	2	AMDLMNRDDAL	20C	180	6.26481	0.191465		18	28	2	AMDLMNRDDAL	25C	180	6.26724	0.496986		18	28	2	AMDLMNRDDAL	35C	180	5.78866	0.792233		18	28	2	AMDLMNRDDAL	45C	180	7.18103	0.123305		18	28	2	AMDLMNRDDAL	50C
18	28	2	AMDLMNRDDAL	15C	240	6.31035	0.123647		18	28	2	AMDLMNRDDAL	20C	240	6.36847	0.125017		18	28	2	AMDLMNRDDAL	25C	240	6.36654	0.0510344		18	28	2	AMDLMNRDDAL	35C	240	6.33989	0.344226		18	28	2	AMDLMNRDDAL	45C	240	7.01295	0.898069		18	28	2	AMDLMNRDDAL	50C
28	36	3	LRVTGEVRE	15C	0	0	0		28	36	3	LRVTGEVRE	20C	0	0	0		28	36	3	LRVTGEVRE	25C	0	0	0		28	36	3	LRVTGEVRE	35C	0	0	0		28	36	3	LRVTGEVRE	45C	0	0	0		28	36	3	LRVTGEVRE	50C
28	36	3	LRVTGEVRE	15C	0.166667	1.02511	0.047598		28	36	3	LRVTGEVRE	20C	0.166667	1.03252	0.0492115		28	36	3	LRVTGEVRE	25C	0.166667	1.28153	0.0859184		28	36	3	LRVTGEVRE	35C	0.166667	1.46436	0.0500182		28	36	3	LRVTGEVRE	45C	0.166667	1.50657	0.0798678		28	36	3	LRVTGEVRE	50C
28	36	3	LRVTGEVRE	15C	0.333333	1.18683	0.148845		28	36	3	LRVTGEVRE	20C	0.333333	1.21279	0.0911623		28	36	3	LRVTGEVRE	25C	0.333333	1.45495	0.0625228		28	36	3	LRVTGEVRE	35C	0.333333	1.54593	0.0242024		28	36	3	LRVTGEVRE	45C	0.333333	1.61781	0.0185551		28	36	3	LRVTGEVRE	50C
28	36	3	LRVTGEVRE	15C	0.5	1.20965	0.0568756		28	36	3	LRVTGEVRE	20C	0.5	1.20794	0.0407407		28	36	3	LRVTGEVRE	25C	0.5	1.48547	0.0282361		28	36	3	LRVTGEVRE	35C	0.5	1.59556	0.088742		28	36	3	LRVTGEVRE	45C	0.5	1.60783	0.0254125		28	36	3	LRVTGEVRE	50C
28	36	3	LRVTGEVRE	15C	0.75	1.31376	0.114558		28	36	3	LRVTGEVRE	20C	0.75	1.38364	0.0391272		28	36	3	LRVTGEVRE	25C	0.75	1.57731	0.0338833		28	36	3	LRVTGEVRE	35C	0.75	1.61952	0.0282361		28	36	3	LRVTGEVRE	45C	0.75	1.73105	0.0383204		28	36	3	LRVTGEVRE	50C
28	36	3	LRVTGEVRE	15C	1	1.44468	0.0504216		28	36	3	LRVTGEVRE	20C	1	1.39163	0.148845		28	36	3	LRVTGEVRE	25C	1	1.53966	0.0145214		28	36	3	LRVTGEVRE	35C	1	1.64662	0.0108911		28	36	3	LRVTGEVRE	45C	1	1.759	0.00282361		28	36	3	LRVTGEVRE	50C
28	36	3	LRVTGEVRE	15C	2	1.52026	0.0556654		28	36	3	LRVTGEVRE	20C	2	1.46607	0.0935825		28	36	3	LRVTGEVRE	25C	2	1.59357	0.0181518		28	36	3	LRVTGEVRE	35C	2	1.80692	0.0294462		28	36	3	LRVTGEVRE	45C	2	1.96522	0.108104		28	36	3	LRVTGEVRE	50C
28	36	3	LRVTGEVRE	15C	5	1.60269	0.0383204		28	36	3	LRVTGEVRE	20C	5	1.56961	0.149651		28	36	3	LRVTGEVRE	25C	5	1.77098	0.0463879		28	36	3	LRVTGEVRE	35C	5	2.03824	0.0467912		28	36	3	LRVTGEVRE	45C	5	2.47378	0.0955994		28	36	3	LRVTGEVRE	50C
28	36	3	LRVTGEVRE	15C	10	1.67999	0.0137147		28	36	3	LRVTGEVRE	20C	10	1.69853	0.113348		28	36	3	LRVTGEVRE	25C	10	1.83059	0.0145214		28	36	3	LRVTGEVRE	35C	10	2.34856	0.0806746		28	36	3	LRVTGEVRE	45C	10	2.82233	0.135937		28	36	3	LRVTGEVRE	50C
28	36	3	LRVTGEVRE	15C	30	2.012	0.000806746		28	36	3	LRVTGEVRE	20C	30	2.14434	0.0266226		28	36	3	LRVTGEVRE	25C	30	2.48091	0.13876		28	36	3	LRVTGEVRE	35C	30	2.94583	0.0129079		28	36	3	LRVTGEVRE	45C	30	3.38907	0.0661531		28	36	3	LRVTGEVRE	50C
28	36	3	LRVTGEVRE	15C	60	2.27669	0.179904		28	36	3	LRVTGEVRE	20C	60	2.47635	0.0806746		28	36	3	LRVTGEVRE	25C	60	2.7553	0.0790611		28	36	3	LRVTGEVRE	35C	60	3.24019	0.0814813		28	36	3	LRVTGEVRE	45C	60	3.71452	0.064943		28	36	3	LRVTGEVRE	50C
28	36	3	LRVTGEVRE	15C	90	2.42301	0.106894		28	36	3	LRVTGEVRE	20C	90	2.73334	0.0383204		28	36	3	LRVTGEVRE	25C	90	3.00202	0.0883386		28	36	3	LRVTGEVRE	35C	90	3.33403	0.0560688		28	36	3	LRVTGEVRE	45C	90	4.13238	0.320278		28	36	3	LRVTGEVRE	50C
28	36	3	LRVTGEVRE	15C	120	2.52712	0.171837		28	36	3	LRVTGEVRE	20C	120	2.82632	0.0875319		28	36	3	LRVTGEVRE	25C	120	3.05165	0.0221855		28	36	3	LRVTGEVRE	35C	120	3.46438	0.037917		28	36	3	LRVTGEVRE	45C	120	4.46866	0.0923724		28	36	3	LRVTGEVRE	50C
28	36	3	LRVTGEVRE	15C	180	2.69968	0.155299		28	36	3	LRVTGEVRE	20C	180	2.92558	0.0738172		28	36	3	LRVTGEVRE	25C	180	3.14378	0.0742206		28	36	3	LRVTGEVRE	35C	180	3.57219	0.180711		28	36	3	LRVTGEVRE	45C	180	4.82805	0.157719		28	36	3	LRVTGEVRE	50C
28	36	3	LRVTGEVRE	15C	240	2.83716	0.142391		28	36	3	LRVTGEVRE	20C	240	3.06705	0.0665565		28	36	3	LRVTGEVRE	25C	240	3.26586	0.0572789		28	36	3	LRVTGEVRE	35C	240	3.8577	0.0375137		28	36	3	LRVTGEVRE	45C	240	4.94242	0.0419508		28	36	3	LRVTGEVRE	50C
37	49	2	YIDTVKIGYPLVL	15C	0	0	0		37	49	2	YIDTVKIGYPLVL	20C	0	0	0		37	49	2	YIDTVKIGYPLVL	25C	0	0	0		37	49	2	YIDTVKIGYPLVL	35C	0	0	0		37	49	2	YIDTVKIGYPLVL	45C	0	0	0		37	49	2	YIDTVKIGYPLVL	50C
37	49	2	YIDTVKIGYPLVL	15C	0.166667	1.53187	0.198676		37	49	2	YIDTVKIGYPLVL	20C	0.166667	1.787	0.114231		37	49	2	YIDTVKIGYPLVL	25C	0.166667	2.38151	0.37647		37	49	2	YIDTVKIGYPLVL	35C	0.166667	3.17622	0.28005		37	49	2	YIDTVKIGYPLVL	45C	0.166667	3.7273	0.309528		37	49	2	YIDTVKIGYPLVL	50C
37	49	2	YIDTVKIGYPLVL	15C	0.333333	1.8808	0.356818		37	49	2	YIDTVKIGYPLVL	20C	0.333333	2.23799	0.362038		37	49	2	YIDTVKIGYPLVL	25C	0.333333	2.79949	0.288341		37	49	2	YIDTVKIGYPLVL	35C	0.333333	3.54838	0.260397		37	49	2	YIDTVKIGYPLVL	45C	0.333333	4.09186	0.222627		37	49	2	YIDTVKIGYPLVL	50C
37	49	2	YIDTVKIGYPLVL	15C	0.5	2.01325	0.256712		37	49	2	YIDTVKIGYPLVL	20C	0.5	2.34872	0.379848		37	49	2	YIDTVKIGYPLVL	25C	0.5	3.05658	0.274215		37	49	2	YIDTVKIGYPLVL	35C	0.5	3.76551	0.16152		37	49	2	YIDTVKIGYPLVL	45C	0.5	4.24277	0.1216		37	49	2	YIDTVKIGYPLVL	50C
37	49	2	YIDTVKIGYPLVL	15C	0.75	2.30443	0.35344		37	49	2	YIDTVKIGYPLVL	20C	0.75	2.68398	0.331331		37	49	2	YIDTVKIGYPLVL	25C	0.75	3.32343	0.31567		37	49	2	YIDTVKIGYPLVL	35C	0.75	3.91794	0.13634		37	49	2	YIDTVKIGYPLVL	45C	0.75	4.48878	0.150158		37	49	2	YIDTVKIGYPLVL	50C
37	49	2	YIDTVKIGYPLVL	15C	1	2.57172	0.328567		37	49	2	YIDTVKIGYPLVL	20C	1	2.93368	0.0826023		37	49	2	YIDTVKIGYPLVL	25C	1	3.4713	0.252106		37	49	2	YIDTVKIGYPLVL	35C	1	4.12118	0.148623		37	49	2	YIDTVKIGYPLVL	45C	1	4.64794	0.145552		37	49	2	YIDTVKIGYPLVL	50C
37	49	2	YIDTVKIGYPLVL	15C	2	3.09327	0.328567		37	49	2	YIDTVKIGYPLVL	20C	2	3.45436	0.0832165		37	49	2	YIDTVKIGYPLVL	25C	2	3.88038	0.150158		37	49	2	YIDTVKIGYPLVL	35C	2	4.46902	0.13634		37	49	2	YIDTVKIGYPLVL	45C	2	5.06353	0.140025		37	49	2	YIDTVKIGYPLVL	50C
37	49	2	YIDTVKIGYPLVL	15C	5	3.69668	0.206659		37	49	2	YIDTVKIGYPLVL	20C	5	3.9238	0.0162748		37	49	2	YIDTVKIGYPLVL	25C	5	4.25124	0.0654063		37	49	2	YIDTVKIGYPLVL	35C	5	5.01794	0.144938		37	49	2	YIDTVKIGYPLVL	45C	5	5.45242	0.0783033		37	49	2	YIDTVKIGYPLVL	50C
37	49	2	YIDTVKIGYPLVL	15C	10	4.05864	0.00921216		37	49	2	YIDTVKIGYPLVL	20C	10	4.19218	0.0604932		37	49	2	YIDTVKIGYPLVL	25C	10	4.66227	0.127742		37	49	2	YIDTVKIGYPLVL	35C	10	5.28045	0.0199597		37	49	2	YIDTVKIGYPLVL	45C	10	5.66825	0.105326		37	49	2	YIDTVKIGYPLVL	50C
37	49	2	YIDTVKIGYPLVL	15C	30	4.53568	0.17411		37	49	2	YIDTVKIGYPLVL	20C	30	4.93065	0.104404		37	49	2	YIDTVKIGYPLVL	25C	30	5.2874	0.0733902		37	49	2	YIDTVKIGYPLVL	35C	30	5.65348	0.00706265		37	49	2	YIDTVKIGYPLVL	45C	30	6.02239	0.0479032		37	49	2	YIDTVKIGYPLVL	50C
37	49	2	YIDTVKIGYPLVL	15C	60	4.95301	0.246579		37	49	2	YIDTVKIGYPLVL	20C	60	5.29283	0.0270223		37	49	2	YIDTVKIGYPLVL	25C	60	5.5916	0.0319355		37	49	2	YIDTVKIGYPLVL	35C	60	5.85672	0.0205738		37	49	2	YIDTVKIGYPLVL	45C	60	6.17156	0.188849		37	49	2	YIDTVKIGYPLVL	50C
37	49	2	YIDTVKIGYPLVL	15C	90	5.18165	0.209423		37	49	2	YIDTVKIGYPLVL	20C	90	5.45025	0.0248728		37	49	2	YIDTVKIGYPLVL	25C	90	5.68953	0.0291718		37	49	2	YIDTVKIGYPLVL	35C	90	5.90536	0.115766		37	49	2	YIDTVKIGYPLVL	45C	90	6.2671	0.175952		37	49	2	YIDTVKIGYPLVL	50C
37	49	2	YIDTVKIGYPLVL	15C	120	5.29934	0.158449		37	49	2	YIDTVKIGYPLVL	20C	120	5.48824	0.0577295		37	49	2	YIDTVKIGYPLVL	25C	120	5.71645	0.0678629		37	49	2	YIDTVKIGYPLVL	35C	120	6.12748	0.0626427		37	49	2	YIDTVKIGYPLVL	45C	120	6.54763	0.264389		37	49	2	YIDTVKIGYPLVL	50C
37	49	2	YIDTVKIGYPLVL	15C	180	5.37099	0.319969		37	49	2	YIDTVKIGYPLVL	20C	180	5.65826	0.0721619		37	49	2	YIDTVKIGYPLVL	25C	180	5.82415	0.144631		37	49	2	YIDTVKIGYPLVL	35C	180	5.96051	0.373092		37	49	2	YIDTVKIGYPLVL	45C	180	6.58867	0.141253		37	49	2	YIDTVKIGYPLVL	50C
37	49	2	YIDTVKIGYPLVL	15C	240	5.57162	0.141867		37	49	2	YIDTVKIGYPLVL	20C	240	5.77291	0.0377698		37	49	2	YIDTVKIGYPLVL	25C	240	5.98678	0.0528164		37	49	2	YIDTVKIGYPLVL	35C	240	6.28121	0.213108		37	49	2	YIDTVKIGYPLVL	45C	240	6.36872	0.487937		37	49	2	YIDTVKIGYPLVL	50C
55	59	1	IIAEF	15C	0	0	0		55	59	1	IIAEF	20C	0	0	0		55	59	1	IIAEF	25C	0	0	0		55	59	1	IIAEF	35C	0	0	0		55	59	1	IIAEF	45C	0	0	0		55	59	1	IIAEF	50C
55	59	1	IIAEF	15C	0.166667	-0.0397456	0.0354548		55	59	1	IIAEF	20C	0.166667	0.0280054	0.0285368		55	59	1	IIAEF	25C	0.166667	-0.051119	0.0861292		55	59	1	IIAEF	35C	0.166667	-0.0085606	0.0681424		55	59	1	IIAEF	45C	0.166667	-0.0589458	0.13248		55	59	1	IIAEF	50C
55	59	1	IIAEF	15C	0.333333	-0.0342424	0.0525769		55	59	1	IIAEF	20C	0.333333	0.059435	0.0127983		55	59	1	IIAEF	25C	0.333333	-0.0258041	0.0672776		55	59	1	IIAEF	35C	0.333333	0.00085606	0.0745415		55	59	1	IIAEF	45C	0.333333	-0.0748441	0.125216		55	59	1	IIAEF	50C
55	59	1	IIAEF	15C	0.5	-0.0134524	0.0999652		55	59	1	IIAEF	20C	0.5	0.0453712	0.000864751		55	59	1	IIAEF	25C	0.5	-0.035343	0.097025		55	59	1	IIAEF	35C	0.5	-0.00770454	0.086648		55	59	1	IIAEF	45C	0.5	-0.0681179	0.12193		55	59	1	IIAEF	50C
55	59	1	IIAEF	15C	0.75	-0.0117402	0.0736768		55	59	1	IIAEF	20C	0.75	0.0349762	0.00760981		55	59	1	IIAEF	25C	0.75	-0.0305736	0.0754063		55	59	1	IIAEF	35C	0.75	-0.0200563	0.0719473		55	59	1	IIAEF	45C	0.75	-0.0654274	0.113974		55	59	1	IIAEF	50C
55	59	1	IIAEF	15C	1	-0.0475725	0.0195434		55	59	1	IIAEF	20C	1	0.022013	0.0110688		55	59	1	IIAEF	25C	1	-0.0382781	0.106364		55	59	1	IIAEF	35C	1	0.0022013	0.0698719		55	59	1	IIAEF	45C	1	-0.0694631	0.116914		55	59	1	IIAEF	50C
55	59	1	IIAEF	15C	2	-0.0265379	0.0717743		55	59	1	IIAEF	20C	2	0.0250703	0.00916636		55	59	1	IIAEF	25C	2	-0.0278831	0.0951226		55	59	1	IIAEF	35C	2	-0.0237251	0.0543064		55	59	1	IIAEF	45C	2	-0.0475725	0.0696989		55	59	1	IIAEF	50C
55	59	1	IIAEF	15C	5	-0.0381558	0.0536146		55	59	1	IIAEF	20C	5	0.0295952	0.0038049		55	59	1	IIAEF	25C	5	-0.00978354	0.116568		55	59	1	IIAEF	35C	5	0.00293506	0.0466965		55	59	1	IIAEF	45C	5	0.0328972	0.0918365		55	59	1	IIAEF	50C
55	59	1	IIAEF	15C	10	-0.0507521	0.0247319		55	59	1	IIAEF	20C	10	0.0414577	0.0157385		55	59	1	IIAEF	25C	10	0.00366883	0.0774817		55	59	1	IIAEF	35C	10	0.0443928	0.0364925		55	59	1	IIAEF	45C	10	0.220374	0.0605326		55	59	1	IIAEF	50C
55	59	1	IIAEF	15C	30	-0.027027	0.0652022		55	59	1	IIAEF	20C	30	0.0693408	0.000864751		55	59	1	IIAEF	25C	30	0.0854837	0.0956414		55	59	1	IIAEF	35C	30	0.337899	0.112591		55	59	1	IIAEF	45C	30	1.05956	0.196817		55	59	1	IIAEF	50C
55	59	1	IIAEF	15C	60	0.0132078	0.0338982		55	59	1	IIAEF	20C	60	0.107497	0.0233483		55	59	1	IIAEF	25C	60	0.113856	0.0613973		55	59	1	IIAEF	35C	60	0.892014	0.292978		55	59	1	IIAEF	45C	60	1.69818	0.118298		55	59	1	IIAEF	50C
55	59	1	IIAEF	15C	90	0.014553	0.0147008		55	59	1	IIAEF	20C	90	0.179283	0.020754		55	59	1	IIAEF	25C	90	0.256206	0.00951226		55	59	1	IIAEF	35C	90	1.18222	0.168626		55	59	1	IIAEF	45C	90	2.19469	0.210653		55	59	1	IIAEF	50C
55	59	1	IIAEF	15C	120	0.0260487	0.0620891		55	59	1	IIAEF	20C	120	0.232359	0.0632998		55	59	1	IIAEF	25C	120	0.438303	0.0204081		55	59	1	IIAEF	35C	120	1.5617	0.294015		55	59	1	IIAEF	45C	120	2.49774	0.0774817		55	59	1	IIAEF	50C
55	59	1	IIAEF	15C	180	0.107374	0.0584572		55	59	1	IIAEF	20C	180	0.395377	0.10844		55	59	1	IIAEF	25C	180	0.739391	0.0221376		55	59	1	IIAEF	35C	180	1.84481	0.00155655		55	59	1	IIAEF	45C	180	2.60536	0.0290556		55	59	1	IIAEF	50C
55	59	1	IIAEF	15C	240	0.199095	0.0411621		55	59	1	IIAEF	20C	240	0.564388	0.112591		55	59	1	IIAEF	25C	240	0.975663	0.159806		55	59	1	IIAEF	35C	240	2.25131	0.0344171		55	59	1	IIAEF	45C	240	2.55424	0.305084		55	59	1	IIAEF	50C
60	71	3	RKRFGCRIIADF	15C	0	0	0		60	71	3	RKRFGCRIIADF	20C	0	0	0		60	71	3	RKRFGCRIIADF	25C	0	0	0		60	71	3	RKRFGCRIIADF	35C	0	0	0		60	71	3	RKRFGCRIIADF	45C	0	0	0		60	71	3	RKRFGCRIIADF	50C
60	71	3	RKRFGCRIIADF	15C	0.166667	0.799102	0.0160335		60	71	3	RKRFGCRIIADF	20C	0.166667	0.818485	0.137577		60	71	3	RKRFGCRIIADF	25C	0.166667	1.05145	0.0698231		60	71	3	RKRFGCRIIADF	35C	0.166667	1.46252	0.10189		60	71	3	RKRFGCRIIADF	45C	0.166667	1.86884	0.20378		60	71	3	RKRFGCRIIADF	50C
60	71	3	RKRFGCRIIADF	15C	0.333333	0.918693	0.0310325		60	71	3	RKRFGCRIIADF	20C	0.333333	1.01524	0.129302		60	71	3	RKRFGCRIIADF	25C	0.333333	1.36524	0.129819		60	71	3	RKRFGCRIIADF	35C	0.333333	1.69366	0.0449971		60	71	3	RKRFGCRIIADF	45C	0.333333	2.24517	0.133957		60	71	3	RKRFGCRIIADF	50C
60	71	3	RKRFGCRIIADF	15C	0.5	0.94283	0.0558585		60	71	3	RKRFGCRIIADF	20C	0.5	1.02036	0.0341358		60	71	3	RKRFGCRIIADF	25C	0.5	1.40364	0.074478		60	71	3	RKRFGCRIIADF	35C	0.5	1.92772	0.1112		60	71	3	RKRFGCRIIADF	45C	0.5	2.35232	0.0755124		60	71	3	RKRFGCRIIADF	50C
60	71	3	RKRFGCRIIADF	15C	0.75	1.04267	0.121544		60	71	3	RKRFGCRIIADF	20C	0.75	1.18786	0.00724092		60	71	3	RKRFGCRIIADF	25C	0.75	1.57516	0.183609		60	71	3	RKRFGCRIIADF	35C	0.75	2.06304	0.0615478		60	71	3	RKRFGCRIIADF	45C	0.75	2.70524	0.0553413		60	71	3	RKRFGCRIIADF	50C
60	71	3	RKRFGCRIIADF	15C	1	1.2003	0.0217228		60	71	3	RKRFGCRIIADF	20C	1	1.2109	0.17223		60	71	3	RKRFGCRIIADF	25C	1	1.71633	0.113269		60	71	3	RKRFGCRIIADF	35C	1	2.26491	0.034653		60	71	3	RKRFGCRIIADF	45C	1	2.94333	0.155163		60	71	3	RKRFGCRIIADF	50C
60	71	3	RKRFGCRIIADF	15C	2	1.41498	0.136026		60	71	3	RKRFGCRIIADF	20C	2	1.62929	0.104993		60	71	3	RKRFGCRIIADF	25C	2	2.17056	0.0905115		60	71	3	RKRFGCRIIADF	35C	2	2.78716	0.0253432		60	71	3	RKRFGCRIIADF	45C	2	3.71866	0.0672371		60	71	3	RKRFGCRIIADF	50C
60	71	3	RKRFGCRIIADF	15C	5	2.0367	0.149473		60	71	3	RKRFGCRIIADF	20C	5	2.19982	0.192919		60	71	3	RKRFGCRIIADF	25C	5	2.66648	0.0812017		60	71	3	RKRFGCRIIADF	35C	5	3.75267	0.0305153		60	71	3	RKRFGCRIIADF	45C	5	4.74597	0.104993		60	71	3	RKRFGCRIIADF	50C
60	71	3	RKRFGCRIIADF	15C	10	2.50263	0.0139646		60	71	3	RKRFGCRIIADF	20C	10	2.70524	0.272569		60	71	3	RKRFGCRIIADF	25C	10	3.47728	0.0165507		60	71	3	RKRFGCRIIADF	35C	10	4.35026	0.397733		60	71	3	RKRFGCRIIADF	45C	10	5.24591	0.474797		60	71	3	RKRFGCRIIADF	50C
60	71	3	RKRFGCRIIADF	15C	30	3.54311	0.236881		60	71	3	RKRFGCRIIADF	20C	30	4.16191	0.0341358		60	71	3	RKRFGCRIIADF	25C	30	4.87032	0.176368		60	71	3	RKRFGCRIIADF	35C	30	5.18959	0.634098		60	71	3	RKRFGCRIIADF	45C	30	5.63577	0.40756		60	71	3	RKRFGCRIIADF	50C
60	71	3	RKRFGCRIIADF	15C	60	4.41207	0.299981		60	71	3	RKRFGCRIIADF	20C	60	4.8001	0.272569		60	71	3	RKRFGCRIIADF	25C	60	5.22763	0.216193		60	71	3	RKRFGCRIIADF	35C	60	5.32125	0.536862		60	71	3	RKRFGCRIIADF	45C	60	5.79267	0.506347		60	71	3	RKRFGCRIIADF	50C
60	71	3	RKRFGCRIIADF	15C	90	4.73975	0.219296		60	71	3	RKRFGCRIIADF	20C	90	5.07146	0.419456		60	71	3	RKRFGCRIIADF	25C	90	5.40354	0.203263		60	71	3	RKRFGCRIIADF	35C	90	5.25067	0.824948		60	71	3	RKRFGCRIIADF	45C	90	6.05196	0.00310325		60	71	3	RKRFGCRIIADF	50C
60	71	3	RKRFGCRIIADF	15C	120	4.9654	0.0377562		60	71	3	RKRFGCRIIADF	20C	120	5.02392	0.504278		60	71	3	RKRFGCRIIADF	25C	120	5.43609	0.228606		60	71	3	RKRFGCRIIADF	35C	120	5.58055	0.44842		60	71	3	RKRFGCRIIADF	45C	120	6.3972	0.586514		60	71	3	RKRFGCRIIADF	50C
60	71	3	RKRFGCRIIADF	15C	180	5.28248	0.00827534		60	71	3	RKRFGCRIIADF	20C	180	5.24847	0.575653		60	71	3	RKRFGCRIIADF	25C	180	5.38781	0.541		60	71	3	RKRFGCRIIADF	35C	180	5.06342	1.2563		60	71	3	RKRFGCRIIADF	45C	180	6.94725	0.433421		60	71	3	RKRFGCRIIADF	50C
60	71	3	RKRFGCRIIADF	15C	240	5.341	0.0134474		60	71	3	RKRFGCRIIADF	20C	240	5.42694	0.60772		60	71	3	RKRFGCRIIADF	25C	240	5.61127	0.362563		60	71	3	RKRFGCRIIADF	35C	240	5.63577	0.731333		60	71	3	RKRFGCRIIADF	45C	240	6.66052	1.14613		60	71	3	RKRFGCRIIADF	50C
71	88	3	FKVADIPETNEKICRATF	15C	0	0	0		71	88	3	FKVADIPETNEKICRATF	20C	0	0	0		71	88	3	FKVADIPETNEKICRATF	25C	0	0	0		71	88	3	FKVADIPETNEKICRATF	35C	0	0	0		71	88	3	FKVADIPETNEKICRATF	45C	0	0	0		71	88	3	FKVADIPETNEKICRATF	50C
71	88	3	FKVADIPETNEKICRATF	15C	0.166667	2.10216	0.113612		71	88	3	FKVADIPETNEKICRATF	20C	0.166667	2.18579	0.207836		71	88	3	FKVADIPETNEKICRATF	25C	0.166667	2.24583	0.032959		71	88	3	FKVADIPETNEKICRATF	35C	0.166667	2.32178	0.0915098		71	88	3	FKVADIPETNEKICRATF	45C	0.166667	2.39554	0.105081		71	88	3	FKVADIPETNEKICRATF	50C
71	88	3	FKVADIPETNEKICRATF	15C	0.333333	2.22088	0.10004		71	88	3	FKVADIPETNEKICRATF	20C	0.333333	2.24309	0.0368366		71	88	3	FKVADIPETNEKICRATF	25C	0.333333	2.47203	0.204734		71	88	3	FKVADIPETNEKICRATF	35C	0.333333	2.53701	0.0856935		71	88	3	FKVADIPETNEKICRATF	45C	0.333333	2.80215	0.0775506		71	88	3	FKVADIPETNEKICRATF	50C
71	88	3	FKVADIPETNEKICRATF	15C	0.5	2.22828	0.0887955		71	88	3	FKVADIPETNEKICRATF	20C	0.5	2.23816	0.0422651		71	88	3	FKVADIPETNEKICRATF	25C	0.5	2.39033	0.0465304		71	88	3	FKVADIPETNEKICRATF	35C	0.5	2.66012	0.0201632		71	88	3	FKVADIPETNEKICRATF	45C	0.5	2.8441	0.0461426		71	88	3	FKVADIPETNEKICRATF	50C
71	88	3	FKVADIPETNEKICRATF	15C	0.75	2.22774	0.00193877		71	88	3	FKVADIPETNEKICRATF	20C	0.75	2.32123	0.0767751		71	88	3	FKVADIPETNEKICRATF	25C	0.75	2.46628	0.219081		71	88	3	FKVADIPETNEKICRATF	35C	0.75	2.67274	0.059714		71	88	3	FKVADIPETNEKICRATF	45C	0.75	3.0777	0.0872445		71	88	3	FKVADIPETNEKICRATF	50C
71	88	3	FKVADIPETNEKICRATF	15C	1	2.33193	0.173326		71	88	3	FKVADIPETNEKICRATF	20C	1	2.20717	0.196979		71	88	3	FKVADIPETNEKICRATF	25C	1	2.46628	0.0554487		71	88	3	FKVADIPETNEKICRATF	35C	1	2.79091	0.0663058		71	88	3	FKVADIPETNEKICRATF	45C	1	3.27457	0.0399386		71	88	3	FKVADIPETNEKICRATF	50C
71	88	3	FKVADIPETNEKICRATF	15C	2	2.31383	0.0321835		71	88	3	FKVADIPETNEKICRATF	20C	2	2.38347	0.101979		71	88	3	FKVADIPETNEKICRATF	25C	2	2.66588	0.167897		71	88	3	FKVADIPETNEKICRATF	35C	2	3.1967	0.191938		71	88	3	FKVADIPETNEKICRATF	45C	2	3.80621	0.148897		71	88	3	FKVADIPETNEKICRATF	50C
71	88	3	FKVADIPETNEKICRATF	15C	5	2.57348	0.0286937		71	88	3	FKVADIPETNEKICRATF	20C	5	2.72044	0.056612		71	88	3	FKVADIPETNEKICRATF	25C	5	3.0692	0.0573875		71	88	3	FKVADIPETNEKICRATF	35C	5	3.92904	0.320284		71	88	3	FKVADIPETNEKICRATF	45C	5	4.32003	0.0116326		71	88	3	FKVADIPETNEKICRATF	50C
71	88	3	FKVADIPETNEKICRATF	15C	10	2.87892	0.0418773		71	88	3	FKVADIPETNEKICRATF	20C	10	3.11033	0.0519589		71	88	3	FKVADIPETNEKICRATF	25C	10	3.60139	0.142305		71	88	3	FKVADIPETNEKICRATF	35C	10	4.21474	0.0907343		71	88	3	FKVADIPETNEKICRATF	45C	10	4.63561	0.182632		71	88	3	FKVADIPETNEKICRATF	50C
71	88	3	FKVADIPETNEKICRATF	15C	30	3.67104	0.0608773		71	88	3	FKVADIPETNEKICRATF	20C	30	4.09328	0.132999		71	88	3	FKVADIPETNEKICRATF	25C	30	4.45136	0.205121		71	88	3	FKVADIPETNEKICRATF	35C	30	4.60627	0.0356733		71	88	3	FKVADIPETNEKICRATF	45C	30	4.80889	0.0383876		71	88	3	FKVADIPETNEKICRATF	50C
71	88	3	FKVADIPETNEKICRATF	15C	60	4.17416	0.307101		71	88	3	FKVADIPETNEKICRATF	20C	60	4.39817	0.0577752		71	88	3	FKVADIPETNEKICRATF	25C	60	4.5975	0.0403263		71	88	3	FKVADIPETNEKICRATF	35C	60	4.80314	0.0116326		71	88	3	FKVADIPETNEKICRATF	45C	60	4.9342	0.165183		71	88	3	FKVADIPETNEKICRATF	50C
71	88	3	FKVADIPETNEKICRATF	15C	90	4.35869	0.029857		71	88	3	FKVADIPETNEKICRATF	20C	90	4.69456	0.221019		71	88	3	FKVADIPETNEKICRATF	25C	90	4.63753	0.0411018		71	88	3	FKVADIPETNEKICRATF	35C	90	4.59284	0.18806		71	88	3	FKVADIPETNEKICRATF	45C	90	4.9734	0.0763874		71	88	3	FKVADIPETNEKICRATF	50C
71	88	3	FKVADIPETNEKICRATF	15C	120	4.4393	0.0391631		71	88	3	FKVADIPETNEKICRATF	20C	120	4.59448	0.0577752		71	88	3	FKVADIPETNEKICRATF	25C	120	4.70635	0.00348978		71	88	3	FKVADIPETNEKICRATF	35C	120	4.89855	0.0170611		71	88	3	FKVADIPETNEKICRATF	45C	120	5.12667	0.13804		71	88	3	FKVADIPETNEKICRATF	50C
71	88	3	FKVADIPETNEKICRATF	15C	180	4.42394	0.0903465		71	88	3	FKVADIPETNEKICRATF	20C	180	4.79299	0.0818159		71	88	3	FKVADIPETNEKICRATF	25C	180	4.62848	0.207448		71	88	3	FKVADIPETNEKICRATF	35C	180	4.62601	0.330366		71	88	3	FKVADIPETNEKICRATF	45C	180	5.37645	0.0058163		71	88	3	FKVADIPETNEKICRATF	50C
71	88	3	FKVADIPETNEKICRATF	15C	240	4.67208	0.193101		71	88	3	FKVADIPETNEKICRATF	20C	240	4.87333	0.161305		71	88	3	FKVADIPETNEKICRATF	25C	240	4.81164	0.115938		71	88	3	FKVADIPETNEKICRATF	35C	240	4.93529	0.106244		71	88	3	FKVADIPETNEKICRATF	45C	240	5.34163	0.303999		71	88	3	FKVADIPETNEKICRATF	50C
94	110	3	AIIVHGFPGADSVRACL	15C	0	0	0		94	110	3	AIIVHGFPGADSVRACL	20C	0	0	0		94	110	3	AIIVHGFPGADSVRACL	25C	0	0	0		94	110	3	AIIVHGFPGADSVRACL	35C	0	0	0		94	110	3	AIIVHGFPGADSVRACL	45C	0	0	0		94	110	3	AIIVHGFPGADSVRACL	50C
94	110	3	AIIVHGFPGADSVRACL	15C	0.166667	1.22858	0.137481		94	110	3	AIIVHGFPGADSVRACL	20C	0.166667	1.23538	0.237622		94	110	3	AIIVHGFPGADSVRACL	25C	0.166667	1.367	0.0231964		94	110	3	AIIVHGFPGADSVRACL	35C	0.166667	1.62103	0.128995		94	110	3	AIIVHGFPGADSVRACL	45C	0.166667	1.96668	0.0441298		94	110	3	AIIVHGFPGADSVRACL	50C
94	110	3	AIIVHGFPGADSVRACL	15C	0.333333	1.33459	0.0554451		94	110	3	AIIVHGFPGADSVRACL	20C	0.333333	1.32819	0.0113153		94	110	3	AIIVHGFPGADSVRACL	25C	0.333333	1.67864	0.279489		94	110	3	AIIVHGFPGADSVRACL	35C	0.333333	1.82506	0.0724181		94	110	3	AIIVHGFPGADSVRACL	45C	0.333333	2.41034	0.0628001		94	110	3	AIIVHGFPGADSVRACL	50C
94	110	3	AIIVHGFPGADSVRACL	15C	0.5	1.3706	0.247806		94	110	3	AIIVHGFPGADSVRACL	20C	0.5	1.33979	0.138613		94	110	3	AIIVHGFPGADSVRACL	25C	0.5	1.60703	0.00848649		94	110	3	AIIVHGFPGADSVRACL	35C	0.5	1.95028	0.00282883		94	110	3	AIIVHGFPGADSVRACL	45C	0.5	2.57637	0.123337		94	110	3	AIIVHGFPGADSVRACL	50C
94	110	3	AIIVHGFPGADSVRACL	15C	0.75	1.32459	0.0933514		94	110	3	AIIVHGFPGADSVRACL	20C	0.75	1.45181	0.12956		94	110	3	AIIVHGFPGADSVRACL	25C	0.75	1.88707	0.192926		94	110	3	AIIVHGFPGADSVRACL	35C	0.75	2.06469	0.149928		94	110	3	AIIVHGFPGADSVRACL	45C	0.75	2.99243	0.050919		94	110	3	AIIVHGFPGADSVRACL	50C
94	110	3	AIIVHGFPGADSVRACL	15C	1	1.51382	0.131258		94	110	3	AIIVHGFPGADSVRACL	20C	1	1.4062	0.230267		94	110	3	AIIVHGFPGADSVRACL	25C	1	1.81306	0.0837334		94	110	3	AIIVHGFPGADSVRACL	35C	1	2.37874	0.14031		94	110	3	AIIVHGFPGADSVRACL	45C	1	3.16165	0.0141442		94	110	3	AIIVHGFPGADSVRACL	50C
94	110	3	AIIVHGFPGADSVRACL	15C	2	1.62663	0.0214991		94	110	3	AIIVHGFPGADSVRACL	20C	2	1.66304	0.094483		94	110	3	AIIVHGFPGADSVRACL	25C	2	2.20151	0.0243279		94	110	3	AIIVHGFPGADSVRACL	35C	2	2.99883	0.227438		94	110	3	AIIVHGFPGADSVRACL	45C	2	3.65012	0.0237622		94	110	3	AIIVHGFPGADSVRACL	50C
94	110	3	AIIVHGFPGADSVRACL	15C	5	2.04109	0.176519		94	110	3	AIIVHGFPGADSVRACL	20C	5	2.28913	0.131258		94	110	3	AIIVHGFPGADSVRACL	25C	5	2.7972	0.0758127		94	110	3	AIIVHGFPGADSVRACL	35C	5	3.64892	0.00282883		94	110	3	AIIVHGFPGADSVRACL	45C	5	3.84175	0.0990091		94	110	3	AIIVHGFPGADSVRACL	50C
94	110	3	AIIVHGFPGADSVRACL	15C	10	2.55076	0.0271568		94	110	3	AIIVHGFPGADSVRACL	20C	10	2.74239	0.0175388		94	110	3	AIIVHGFPGADSVRACL	25C	10	3.44529	0.0407352		94	110	3	AIIVHGFPGADSVRACL	35C	10	3.70853	0.296462		94	110	3	AIIVHGFPGADSVRACL	45C	10	3.90656	0.241582		94	110	3	AIIVHGFPGADSVRACL	50C
94	110	3	AIIVHGFPGADSVRACL	15C	30	3.54131	0.0656289		94	110	3	AIIVHGFPGADSVRACL	20C	30	3.75574	0.0271568		94	110	3	AIIVHGFPGADSVRACL	25C	30	4.04578	0.127297		94	110	3	AIIVHGFPGADSVRACL	35C	30	3.76694	0.196887		94	110	3	AIIVHGFPGADSVRACL	45C	30	3.95777	0.0854307		94	110	3	AIIVHGFPGADSVRACL	50C
94	110	3	AIIVHGFPGADSVRACL	15C	60	3.87175	0.107496		94	110	3	AIIVHGFPGADSVRACL	20C	60	3.91256	0.247806		94	110	3	AIIVHGFPGADSVRACL	25C	60	3.97497	0.186703		94	110	3	AIIVHGFPGADSVRACL	35C	60	3.95416	0.116548		94	110	3	AIIVHGFPGADSVRACL	45C	60	4.11659	0.178782		94	110	3	AIIVHGFPGADSVRACL	50C
94	110	3	AIIVHGFPGADSVRACL	15C	90	3.99137	0.0741154		94	110	3	AIIVHGFPGADSVRACL	20C	90	3.99697	0.325316		94	110	3	AIIVHGFPGADSVRACL	25C	90	3.93416	0.152757		94	110	3	AIIVHGFPGADSVRACL	35C	90	3.84935	0.304382		94	110	3	AIIVHGFPGADSVRACL	45C	90	4.1962	0.0198018		94	110	3	AIIVHGFPGADSVRACL	50C
94	110	3	AIIVHGFPGADSVRACL	15C	120	3.88415	0.1884		94	110	3	AIIVHGFPGADSVRACL	20C	120	3.86015	0.17369		94	110	3	AIIVHGFPGADSVRACL	25C	120	3.99657	0.171993		94	110	3	AIIVHGFPGADSVRACL	35C	120	4.05858	0.198584		94	110	3	AIIVHGFPGADSVRACL	45C	120	4.49544	0.351341		94	110	3	AIIVHGFPGADSVRACL	50C
94	110	3	AIIVHGFPGADSVRACL	15C	180	3.83935	0.00396036		94	110	3	AIIVHGFPGADSVRACL	20C	180	3.94216	0.243279		94	110	3	AIIVHGFPGADSVRACL	25C	180	3.94136	0.462797		94	110	3	AIIVHGFPGADSVRACL	35C	180	3.85295	0.52786		94	110	3	AIIVHGFPGADSVRACL	45C	180	4.75348	0.130126		94	110	3	AIIVHGFPGADSVRACL	50C
94	110	3	AIIVHGFPGADSVRACL	15C	240	3.93336	0.0961803		94	110	3	AIIVHGFPGADSVRACL	20C	240	4.00857	0.212728		94	110	3	AIIVHGFPGADSVRACL	25C	240	4.08978	0.174822		94	110	3	AIIVHGFPGADSVRACL	35C	240	4.1726	0.242148		94	110	3	AIIVHGFPGADSVRACL	45C	240	4.74268	0.564069		94	110	3	AIIVHGFPGADSVRACL	50C
111	121	2	NVAEEMGREVF	15C	0	0	0		111	121	2	NVAEEMGREVF	20C	0	0	0		111	121	2	NVAEEMGREVF	25C	0	0	0		111	121	2	NVAEEMGREVF	35C	0	0	0		111	121	2	NVAEEMGREVF	45C	0	0	0		111	121	2	NVAEEMGREVF	50C
111	121	2	NVAEEMGREVF	15C	0.166667	0.703053	0.0930356		111	121	2	NVAEEMGREVF	20C	0.166667	0.794201	0.0444953		111	121	2	NVAEEMGREVF	25C	0.166667	0.814413	0.00458436		111	121	2	NVAEEMGREVF	35C	0.166667	0.870856	0.0574394		111	121	2	NVAEEMGREVF	45C	0.166667	1.12428	0.192004		111	121	2	NVAEEMGREVF	50C
111	121	2	NVAEEMGREVF	15C	0.333333	0.76617	0.0361356		111	121	2	NVAEEMGREVF	20C	0.333333	0.851406	0.230027		111	121	2	NVAEEMGREVF	25C	0.333333	1.06802	0.216004		111	121	2	NVAEEMGREVF	35C	0.333333	1.13514	0.052046		111	121	2	NVAEEMGREVF	45C	0.333333	1.53387	0.144003		111	121	2	NVAEEMGREVF	50C
111	121	2	NVAEEMGREVF	15C	0.5	0.83863	0.103013		111	121	2	NVAEEMGREVF	20C	0.5	0.900793	0.101935		111	121	2	NVAEEMGREVF	25C	0.5	1.02779	0.00755072		111	121	2	NVAEEMGREVF	35C	0.5	1.30142	0.11407		111	121	2	NVAEEMGREVF	45C	0.5	1.66201	0.234612		111	121	2	NVAEEMGREVF	50C
111	121	2	NVAEEMGREVF	15C	0.75	0.77723	0.0161801		111	121	2	NVAEEMGREVF	20C	0.75	0.986029	0.0126744		111	121	2	NVAEEMGREVF	25C	0.75	1.19807	0.0838669		111	121	2	NVAEEMGREVF	35C	0.75	1.34661	0.149396		111	121	2	NVAEEMGREVF	45C	0.75	1.95509	0.152902		111	121	2	NVAEEMGREVF	50C
111	121	2	NVAEEMGREVF	15C	1	1.00281	0.164767		111	121	2	NVAEEMGREVF	20C	1	0.932256	0.147509		111	121	2	NVAEEMGREVF	25C	1	1.1708	0.0458436		111	121	2	NVAEEMGREVF	35C	1	1.46522	0.00970807		111	121	2	NVAEEMGREVF	45C	1	2.09219	0.126744		111	121	2	NVAEEMGREVF	50C
111	121	2	NVAEEMGREVF	15C	2	1.05201	0.0358659		111	121	2	NVAEEMGREVF	20C	2	1.12313	0.152093		111	121	2	NVAEEMGREVF	25C	2	1.42899	0.125666		111	121	2	NVAEEMGREVF	35C	2	1.88701	0.0372143		111	121	2	NVAEEMGREVF	45C	2	2.50693	0.279107		111	121	2	NVAEEMGREVF	50C
111	121	2	NVAEEMGREVF	15C	5	1.36072	0.125126		111	121	2	NVAEEMGREVF	20C	5	1.56724	0.224634		111	121	2	NVAEEMGREVF	25C	5	1.92305	0.139958		111	121	2	NVAEEMGREVF	35C	5	2.55918	0.047192		111	121	2	NVAEEMGREVF	45C	5	3.27787	0.267511		111	121	2	NVAEEMGREVF	50C
111	121	2	NVAEEMGREVF	15C	10	1.8176	0.00647204		111	121	2	NVAEEMGREVF	20C	10	1.9896	0.214117		111	121	2	NVAEEMGREVF	25C	10	2.29412	0.0854849		111	121	2	NVAEEMGREVF	35C	10	2.93845	0.00647204		111	121	2	NVAEEMGREVF	45C	10	4.06673	0.352457		111	121	2	NVAEEMGREVF	50C
111	121	2	NVAEEMGREVF	15C	30	2.36391	0.0175285		111	121	2	NVAEEMGREVF	20C	30	2.68026	0.295017		111	121	2	NVAEEMGREVF	25C	30	3.11121	0.163958		111	121	2	NVAEEMGREVF	35C	30	4.20135	0.275332		111	121	2	NVAEEMGREVF	45C	30	5.42249	0.279107		111	121	2	NVAEEMGREVF	50C
111	121	2	NVAEEMGREVF	15C	60	2.80726	0.344097		111	121	2	NVAEEMGREVF	20C	60	3.12074	0.372682		111	121	2	NVAEEMGREVF	25C	60	3.75095	0.197667		111	121	2	NVAEEMGREVF	35C	60	5.0867	0.256185		111	121	2	NVAEEMGREVF	45C	60	5.98749	0.00161801		111	121	2	NVAEEMGREVF	50C
111	121	2	NVAEEMGREVF	15C	90	2.98192	0.208184		111	121	2	NVAEEMGREVF	20C	90	3.65904	0.353535		111	121	2	NVAEEMGREVF	25C	90	4.32663	0.247556		111	121	2	NVAEEMGREVF	35C	90	5.41734	0.0426076		111	121	2	NVAEEMGREVF	45C	90	6.26646	0.303916		111	121	2	NVAEEMGREVF	50C
111	121	2	NVAEEMGREVF	15C	120	3.15392	0.266972		111	121	2	NVAEEMGREVF	20C	120	3.96299	0.451155		111	121	2	NVAEEMGREVF	25C	120	4.64126	0.110564		111	121	2	NVAEEMGREVF	35C	120	5.70394	0.155599		111	121	2	NVAEEMGREVF	45C	120	6.64097	0.140497		111	121	2	NVAEEMGREVF	50C
111	121	2	NVAEEMGREVF	15C	180	3.5719	0.2605		111	121	2	NVAEEMGREVF	20C	180	4.49615	0.329805		111	121	2	NVAEEMGREVF	25C	180	5.04589	0.0711925		111	121	2	NVAEEMGREVF	35C	180	5.92762	0.0873726		111	121	2	NVAEEMGREVF	45C	180	6.9514	0.136722		111	121	2	NVAEEMGREVF	50C
111	121	2	NVAEEMGREVF	15C	240	4.05471	0.41529		111	121	2	NVAEEMGREVF	20C	240	4.95741	0.630485		111	121	2	NVAEEMGREVF	25C	240	5.48885	0.0779342		111	121	2	NVAEEMGREVF	35C	240	6.40109	0.0763162		111	121	2	NVAEEMGREVF	45C	240	7.04465	0.00593271		111	121	2	NVAEEMGREVF	50C
122	133	2	LLTEMSHPGAEM	15C	0	0	0		122	133	2	LLTEMSHPGAEM	20C	0	0	0		122	133	2	LLTEMSHPGAEM	25C	0	0	0		122	133	2	LLTEMSHPGAEM	35C	0	0	0		122	133	2	LLTEMSHPGAEM	45C	0	0	0		122	133	2	LLTEMSHPGAEM	50C
122	133	2	LLTEMSHPGAEM	15C	0.166667	2.19199	0.169894		122	133	2	LLTEMSHPGAEM	20C	0.166667	2.29703	0.139285		122	133	2	LLTEMSHPGAEM	25C	0.166667	2.77439	0.0718892		122	133	2	LLTEMSHPGAEM	35C	0.166667	3.32085	0.126368		122	133	2	LLTEMSHPGAEM	45C	0.166667	3.74499	0.219599		122	133	2	LLTEMSHPGAEM	50C
122	133	2	LLTEMSHPGAEM	15C	0.333333	2.47832	0.417575		122	133	2	LLTEMSHPGAEM	20C	0.333333	2.66359	0.116258		122	133	2	LLTEMSHPGAEM	25C	0.333333	3.08793	0.174949		122	133	2	LLTEMSHPGAEM	35C	0.333333	3.66437	0.0134792		122	133	2	LLTEMSHPGAEM	45C	0.333333	4.1584	0.236448		122	133	2	LLTEMSHPGAEM	50C
122	133	2	LLTEMSHPGAEM	15C	0.5	2.53789	0.2474		122	133	2	LLTEMSHPGAEM	20C	0.5	2.60342	0.0485814		122	133	2	LLTEMSHPGAEM	25C	0.5	3.31151	0.095197		122	133	2	LLTEMSHPGAEM	35C	0.5	3.79562	0.0884574		122	133	2	LLTEMSHPGAEM	45C	0.5	4.46599	0.0165682		122	133	2	LLTEMSHPGAEM	50C
122	133	2	LLTEMSHPGAEM	15C	0.75	2.801	0.294858		122	133	2	LLTEMSHPGAEM	20C	0.75	2.97355	0.171018		122	133	2	LLTEMSHPGAEM	25C	0.75	3.605	0.219318		122	133	2	LLTEMSHPGAEM	35C	0.75	4.10519	0.103902		122	133	2	LLTEMSHPGAEM	45C	0.75	4.70169	0.00673961		122	133	2	LLTEMSHPGAEM	50C
122	133	2	LLTEMSHPGAEM	15C	1	2.88142	0.434986		122	133	2	LLTEMSHPGAEM	20C	1	2.99579	0.461944		122	133	2	LLTEMSHPGAEM	25C	1	3.76365	0.119066		122	133	2	LLTEMSHPGAEM	35C	1	4.35082	0.145744		122	133	2	LLTEMSHPGAEM	45C	1	5.02158	0.108676		122	133	2	LLTEMSHPGAEM	50C
122	133	2	LLTEMSHPGAEM	15C	2	3.36135	0.456609		122	133	2	LLTEMSHPGAEM	20C	2	3.6046	0.21314		122	133	2	LLTEMSHPGAEM	25C	2	4.20229	0.00926696		122	133	2	LLTEMSHPGAEM	35C	2	4.94334	0.0131984		122	133	2	LLTEMSHPGAEM	45C	2	5.7249	0.0586908		122	133	2	LLTEMSHPGAEM	50C
122	133	2	LLTEMSHPGAEM	15C	5	4.06746	0.226339		122	133	2	LLTEMSHPGAEM	20C	5	4.13259	0.218476		122	133	2	LLTEMSHPGAEM	25C	5	4.51722	0.386685		122	133	2	LLTEMSHPGAEM	35C	5	5.69571	0.0819986		122	133	2	LLTEMSHPGAEM	45C	5	6.40957	0.0727316		122	133	2	LLTEMSHPGAEM	50C
122	133	2	LLTEMSHPGAEM	15C	10	4.52992	0.104183		122	133	2	LLTEMSHPGAEM	20C	10	4.64668	0.203592		122	133	2	LLTEMSHPGAEM	25C	10	5.43083	0.00505471		122	133	2	LLTEMSHPGAEM	35C	10	6.11688	0.207524		122	133	2	LLTEMSHPGAEM	45C	10	6.65281	0.270146		122	133	2	LLTEMSHPGAEM	50C
122	133	2	LLTEMSHPGAEM	15C	30	5.45962	0.499012		122	133	2	LLTEMSHPGAEM	20C	30	5.83114	0.0718892		122	133	2	LLTEMSHPGAEM	25C	30	6.38752	0.217352		122	133	2	LLTEMSHPGAEM	35C	30	6.78883	0.168209		122	133	2	LLTEMSHPGAEM	45C	30	6.93557	0.0196572		122	133	2	LLTEMSHPGAEM	50C
122	133	2	LLTEMSHPGAEM	15C	60	5.86946	0.182812		122	133	2	LLTEMSHPGAEM	20C	60	6.34225	0.133669		122	133	2	LLTEMSHPGAEM	25C	60	6.92922	0.135915		122	133	2	LLTEMSHPGAEM	35C	60	6.89248	0.182812		122	133	2	LLTEMSHPGAEM	45C	60	6.89109	0.527374		122	133	2	LLTEMSHPGAEM	50C
122	133	2	LLTEMSHPGAEM	15C	90	6.34126	0.369274		122	133	2	LLTEMSHPGAEM	20C	90	6.46596	0.0424034		122	133	2	LLTEMSHPGAEM	25C	90	7.04657	0.122717		122	133	2	LLTEMSHPGAEM	35C	90	6.80213	0.440883		122	133	2	LLTEMSHPGAEM	45C	90	6.88454	0.342878		122	133	2	LLTEMSHPGAEM	50C
122	133	2	LLTEMSHPGAEM	15C	120	6.36965	0.364501		122	133	2	LLTEMSHPGAEM	20C	120	6.51937	0.0539169		122	133	2	LLTEMSHPGAEM	25C	120	7.06107	0.0471773		122	133	2	LLTEMSHPGAEM	35C	120	7.10257	0.00645879		122	133	2	LLTEMSHPGAEM	45C	120	7.24276	0.586065		122	133	2	LLTEMSHPGAEM	50C
122	133	2	LLTEMSHPGAEM	15C	180	6.42009	0.717207		122	133	2	LLTEMSHPGAEM	20C	180	6.85277	0.120471		122	133	2	LLTEMSHPGAEM	25C	180	7.00626	0.40887		122	133	2	LLTEMSHPGAEM	35C	180	6.46973	0.985668		122	133	2	LLTEMSHPGAEM	45C	180	7.26996	0.40887		122	133	2	LLTEMSHPGAEM	50C
122	133	2	LLTEMSHPGAEM	15C	240	6.75388	0.281098		122	133	2	LLTEMSHPGAEM	20C	240	6.98323	0.0668345		122	133	2	LLTEMSHPGAEM	25C	240	7.11786	0.062903		122	133	2	LLTEMSHPGAEM	35C	240	6.99534	0.647845		122	133	2	LLTEMSHPGAEM	45C	240	6.9032	1.05222		122	133	2	LLTEMSHPGAEM	50C
133	141	1	MFIQGAADE	15C	0	0	0		133	141	1	MFIQGAADE	20C	0	0	0		133	141	1	MFIQGAADE	25C	0	0	0		133	141	1	MFIQGAADE	35C	0	0	0		133	141	1	MFIQGAADE	45C	0	0	0		133	141	1	MFIQGAADE	50C
133	141	1	MFIQGAADE	15C	0.166667	1.86888	0.0888979		133	141	1	MFIQGAADE	20C	0.166667	1.87242	0.149083		133	141	1	MFIQGAADE	25C	0.166667	2.18415	0.00865156		133	141	1	MFIQGAADE	35C	0.166667	2.41556	0.0758579		133	141	1	MFIQGAADE	45C	0.166667	2.78758	0.215286		133	141	1	MFIQGAADE	50C
133	141	1	MFIQGAADE	15C	0.333333	2.00142	0.261804		133	141	1	MFIQGAADE	20C	0.333333	2.19089	0.10595		133	141	1	MFIQGAADE	25C	0.333333	2.34995	0.0512825		133	141	1	MFIQGAADE	35C	0.333333	2.5685	0.324998		133	141	1	MFIQGAADE	45C	0.333333	3.19134	0.260425		133	141	1	MFIQGAADE	50C
133	141	1	MFIQGAADE	15C	0.5	2.0751	0.126764		133	141	1	MFIQGAADE	20C	0.5	2.06606	0.0171777		133	141	1	MFIQGAADE	25C	0.5	2.36928	0.00614386		133	141	1	MFIQGAADE	35C	0.5	2.76781	0.168517		133	141	1	MFIQGAADE	45C	0.5	3.46636	0.204252		133	141	1	MFIQGAADE	50C
133	141	1	MFIQGAADE	15C	0.75	2.20676	0.117862		133	141	1	MFIQGAADE	20C	0.75	2.29773	0.0346063		133	141	1	MFIQGAADE	25C	0.75	2.58215	0.034857		133	141	1	MFIQGAADE	35C	0.75	2.97217	0.125761		133	141	1	MFIQGAADE	45C	0.75	3.7178	0.0994303		133	141	1	MFIQGAADE	50C
133	141	1	MFIQGAADE	15C	1	2.17972	0.181683		133	141	1	MFIQGAADE	20C	1	2.24098	0.260048		133	141	1	MFIQGAADE	25C	1	2.66567	0.0965464		133	141	1	MFIQGAADE	35C	1	3.29578	0.352457		133	141	1	MFIQGAADE	45C	1	4.03609	0.230081		133	141	1	MFIQGAADE	50C
133	141	1	MFIQGAADE	15C	2	2.46246	0.22143		133	141	1	MFIQGAADE	20C	2	2.5771	0.0906533		133	141	1	MFIQGAADE	25C	2	3.10401	0.159991		133	141	1	MFIQGAADE	35C	2	3.95116	0.253654		133	141	1	MFIQGAADE	45C	2	4.7476	0.0988034		133	141	1	MFIQGAADE	50C
133	141	1	MFIQGAADE	15C	5	2.94991	0.212904		133	141	1	MFIQGAADE	20C	5	3.17635	0.111342		133	141	1	MFIQGAADE	25C	5	3.56947	0.0476463		133	141	1	MFIQGAADE	35C	5	4.70318	0.0700902		133	141	1	MFIQGAADE	45C	5	5.64697	0.115354		133	141	1	MFIQGAADE	50C
133	141	1	MFIQGAADE	15C	10	3.66115	0.00677079		133	141	1	MFIQGAADE	20C	10	3.72392	0.127391		133	141	1	MFIQGAADE	25C	10	4.37735	0.066454		133	141	1	MFIQGAADE	35C	10	5.13229	0.139804		133	141	1	MFIQGAADE	45C	10	5.98175	0.0712187		133	141	1	MFIQGAADE	50C
133	141	1	MFIQGAADE	15C	30	4.46911	0.408379		133	141	1	MFIQGAADE	20C	30	4.84902	0.0674571		133	141	1	MFIQGAADE	25C	30	5.2691	0.151214		133	141	1	MFIQGAADE	35C	30	6.01562	0.0539155		133	141	1	MFIQGAADE	45C	30	6.41078	0.106953		133	141	1	MFIQGAADE	50C
133	141	1	MFIQGAADE	15C	60	4.91419	0.353711		133	141	1	MFIQGAADE	20C	60	5.44668	0.103693		133	141	1	MFIQGAADE	25C	60	5.99532	0.0462671		133	141	1	MFIQGAADE	35C	60	6.3215	0.0920326		133	141	1	MFIQGAADE	45C	60	6.32256	0.423801		133	141	1	MFIQGAADE	50C
133	141	1	MFIQGAADE	15C	90	5.32265	0.29967		133	141	1	MFIQGAADE	20C	90	5.6819	0.199864		133	141	1	MFIQGAADE	25C	90	6.24889	0.211524		133	141	1	MFIQGAADE	35C	90	6.44474	0.190836		133	141	1	MFIQGAADE	45C	90	6.29073	0.230834		133	141	1	MFIQGAADE	50C
133	141	1	MFIQGAADE	15C	120	5.48738	0.316221		133	141	1	MFIQGAADE	20C	120	5.85727	0.0967972		133	141	1	MFIQGAADE	25C	120	6.43472	0.0322239		133	141	1	MFIQGAADE	35C	120	6.48091	0.0328509		133	141	1	MFIQGAADE	45C	120	6.67774	0.272336		133	141	1	MFIQGAADE	50C
133	141	1	MFIQGAADE	15C	180	5.69653	0.570376		133	141	1	MFIQGAADE	20C	180	6.17734	0.0391201		133	141	1	MFIQGAADE	25C	180	6.42612	0.206384		133	141	1	MFIQGAADE	35C	180	6.05445	0.70341		133	141	1	MFIQGAADE	45C	180	6.67747	0.200741		133	141	1	MFIQGAADE	50C
133	141	1	MFIQGAADE	15C	240	5.94469	0.320735		133	141	1	MFIQGAADE	20C	240	6.33533	0.0531632		133	141	1	MFIQGAADE	25C	240	6.60441	0.0690871		133	141	1	MFIQGAADE	35C	240	6.33763	0.501791		133	141	1	MFIQGAADE	45C	240	6.28506	0.608243		133	141	1	MFIQGAADE	50C
142	149	2	IARMGVDL	15C	0	0	0		142	149	2	IARMGVDL	20C	0	0	0		142	149	2	IARMGVDL	25C	0	0	0		142	149	2	IARMGVDL	35C	0	0	0		142	149	2	IARMGVDL	45C	0	0	0		142	149	2	IARMGVDL	50C
142	149	2	IARMGVDL	15C	0.166667	0.329652	0.0487303		142	149	2	IARMGVDL	20C	0.166667	0.363567	0.115878		142	149	2	IARMGVDL	25C	0.166667	0.342404	0.0260918		142	149	2	IARMGVDL	35C	0.166667	0.272675	0.0333821		142	149	2	IARMGVDL	45C	0.166667	0.351087	0.0306962		142	149	2	IARMGVDL	50C
142	149	2	IARMGVDL	15C	0.333333	0.329652	0.0318473		142	149	2	IARMGVDL	20C	0.333333	0.358141	0.0314636		142	149	2	IARMGVDL	25C	0.333333	0.459072	0.261685		142	149	2	IARMGVDL	35C	0.333333	0.440622	0.117413		142	149	2	IARMGVDL	45C	0.333333	0.452831	0.140819		142	149	2	IARMGVDL	50C
142	149	2	IARMGVDL	15C	0.5	0.353529	0.119332		142	149	2	IARMGVDL	20C	0.5	0.271319	0.0176503		142	149	2	IARMGVDL	25C	0.5	0.334807	0.0306962		142	149	2	IARMGVDL	35C	0.5	0.385001	0.046428		142	149	2	IARMGVDL	45C	0.5	0.339963	0.0456606		142	149	2	IARMGVDL	50C
142	149	2	IARMGVDL	15C	0.75	0.306862	0.0111274		142	149	2	IARMGVDL	20C	0.75	0.361125	0.0234059		142	149	2	IARMGVDL	25C	0.75	0.428413	0.00115111		142	149	2	IARMGVDL	35C	0.75	0.377133	0.0537184		142	149	2	IARMGVDL	45C	0.75	0.391242	0.024557		142	149	2	IARMGVDL	50C
142	149	2	IARMGVDL	15C	1	0.368994	0.131226		142	149	2	IARMGVDL	20C	1	0.304691	0.118564		142	149	2	IARMGVDL	25C	1	0.3169	0.0406725		142	149	2	IARMGVDL	35C	1	0.373063	0.0556369		142	149	2	IARMGVDL	45C	1	0.387443	0.115878		142	149	2	IARMGVDL	50C
142	149	2	IARMGVDL	15C	2	0.373606	0.0149644		142	149	2	IARMGVDL	20C	2	0.313373	0.00191851		142	149	2	IARMGVDL	25C	2	0.38066	0.00652295		142	149	2	IARMGVDL	35C	2	0.371164	0.0767406		142	149	2	IARMGVDL	45C	2	0.544537	0.0172666		142	149	2	IARMGVDL	50C
142	149	2	IARMGVDL	15C	5	0.319614	0.0905539		142	149	2	IARMGVDL	20C	5	0.328025	0.00345333		142	149	2	IARMGVDL	25C	5	0.468568	0.0487303		142	149	2	IARMGVDL	35C	5	0.523917	0.0748221		142	149	2	IARMGVDL	45C	5	0.675313	0.0126622		142	149	2	IARMGVDL	50C
142	149	2	IARMGVDL	15C	10	0.406707	0.0341496		142	149	2	IARMGVDL	20C	10	0.348102	0.00191851		142	149	2	IARMGVDL	25C	10	0.39504	0.0399051		142	149	2	IARMGVDL	35C	10	0.576281	0.00460443		142	149	2	IARMGVDL	45C	10	1.03427	0.0629273		142	149	2	IARMGVDL	50C
142	149	2	IARMGVDL	15C	30	0.478335	0.00268592		142	149	2	IARMGVDL	20C	30	0.54508	0.0656132		142	149	2	IARMGVDL	25C	30	0.655235	0.146191		142	149	2	IARMGVDL	35C	30	1.034	0.0487303		142	149	2	IARMGVDL	45C	30	1.489	0.000767406		142	149	2	IARMGVDL	50C
142	149	2	IARMGVDL	15C	60	0.660119	0.210653		142	149	2	IARMGVDL	20C	60	0.612367	0.0740546		142	149	2	IARMGVDL	25C	60	0.786011	0.0164992		142	149	2	IARMGVDL	35C	60	1.40814	0.0168829		142	149	2	IARMGVDL	45C	60	1.55764	0.0970768		142	149	2	IARMGVDL	50C
142	149	2	IARMGVDL	15C	90	0.670429	0.00652295		142	149	2	IARMGVDL	20C	90	0.879073	0.0636947		142	149	2	IARMGVDL	25C	90	1.09966	0.0871005		142	149	2	IARMGVDL	35C	90	1.3859	0.00537184		142	149	2	IARMGVDL	45C	90	1.7416	0.0356844		142	149	2	IARMGVDL	50C
142	149	2	IARMGVDL	15C	120	0.700274	0.0548695		142	149	2	IARMGVDL	20C	120	0.911903	0.0694502		142	149	2	IARMGVDL	25C	120	1.13601	0.0594739		142	149	2	IARMGVDL	35C	120	1.61869	0.00767406		142	149	2	IARMGVDL	45C	120	1.6195	0.179189		142	149	2	IARMGVDL	50C
142	149	2	IARMGVDL	15C	180	0.774887	0.192619		142	149	2	IARMGVDL	20C	180	1.09721	0.106669		142	149	2	IARMGVDL	25C	180	1.33326	0.0890191		142	149	2	IARMGVDL	35C	180	1.47896	0.126238		142	149	2	IARMGVDL	45C	180	1.73129	0.0134296		142	149	2	IARMGVDL	50C
142	149	2	IARMGVDL	15C	240	1.11024	0.0521836		142	149	2	IARMGVDL	20C	240	1.29745	0.00230222		142	149	2	IARMGVDL	25C	240	1.5533	0.0871005		142	149	2	IARMGVDL	35C	240	1.55004	0.162306		142	149	2	IARMGVDL	45C	240	1.72125	0.0951583		142	149	2	IARMGVDL	50C
149	167	4	LGVKNYVGPSTRPERLSRL	15C	0	0	0		149	167	4	LGVKNYVGPSTRPERLSRL	20C	0	0	0		149	167	4	LGVKNYVGPSTRPERLSRL	25C	0	0	0		149	167	4	LGVKNYVGPSTRPERLSRL	35C	0	0	0		149	167	4	LGVKNYVGPSTRPERLSRL	45C	0	0	0		149	167	4	LGVKNYVGPSTRPERLSRL	50C
149	167	4	LGVKNYVGPSTRPERLSRL	15C	0.166667	5.42023	0.215233		149	167	4	LGVKNYVGPSTRPERLSRL	20C	0.166667	5.46816	0.78354		149	167	4	LGVKNYVGPSTRPERLSRL	25C	0.166667	6.04338	0.607286		149	167	4	LGVKNYVGPSTRPERLSRL	35C	0.166667	6.60542	0.442895		149	167	4	LGVKNYVGPSTRPERLSRL	45C	0.166667	6.87904	0.252518		149	167	4	LGVKNYVGPSTRPERLSRL	50C
149	167	4	LGVKNYVGPSTRPERLSRL	15C	0.333333	5.83766	0.0124282		149	167	4	LGVKNYVGPSTRPERLSRL	20C	0.333333	5.97028	0.537801		149	167	4	LGVKNYVGPSTRPERLSRL	25C	0.333333	6.50435	0.386968		149	167	4	LGVKNYVGPSTRPERLSRL	35C	0.333333	7.04122	0.472836		149	167	4	LGVKNYVGPSTRPERLSRL	45C	0.333333	7.70632	0.449674		149	167	4	LGVKNYVGPSTRPERLSRL	50C
149	167	4	LGVKNYVGPSTRPERLSRL	15C	0.5	5.84205	0.259297		149	167	4	LGVKNYVGPSTRPERLSRL	20C	0.5	5.74139	0.729308		149	167	4	LGVKNYVGPSTRPERLSRL	25C	0.5	6.68691	0.580735		149	167	4	LGVKNYVGPSTRPERLSRL	35C	0.5	7.28889	0.504471		149	167	4	LGVKNYVGPSTRPERLSRL	45C	0.5	7.92482	0.722529		149	167	4	LGVKNYVGPSTRPERLSRL	50C
149	167	4	LGVKNYVGPSTRPERLSRL	15C	0.75	6.26548	0.164391		149	167	4	LGVKNYVGPSTRPERLSRL	20C	0.75	6.2507	0.61237		149	167	4	LGVKNYVGPSTRPERLSRL	25C	0.75	7.02085	0.148008		149	167	4	LGVKNYVGPSTRPERLSRL	35C	0.75	7.65239	0.447979		149	167	4	LGVKNYVGPSTRPERLSRL	45C	0.75	8.35104	0.977307		149	167	4	LGVKNYVGPSTRPERLSRL	50C
149	167	4	LGVKNYVGPSTRPERLSRL	15C	1	6.23951	0.105075		149	167	4	LGVKNYVGPSTRPERLSRL	20C	1	5.97188	1.53883		149	167	4	LGVKNYVGPSTRPERLSRL	25C	1	7.2082	0.257037		149	167	4	LGVKNYVGPSTRPERLSRL	35C	1	8.05345	0.516899		149	167	4	LGVKNYVGPSTRPERLSRL	45C	1	8.70137	1.06826		149	167	4	LGVKNYVGPSTRPERLSRL	50C
149	167	4	LGVKNYVGPSTRPERLSRL	15C	2	6.75162	0.0689199		149	167	4	LGVKNYVGPSTRPERLSRL	20C	2	7.10074	1.11967		149	167	4	LGVKNYVGPSTRPERLSRL	25C	2	8.02069	0.342905		149	167	4	LGVKNYVGPSTRPERLSRL	35C	2	8.64384	0.619714		149	167	4	LGVKNYVGPSTRPERLSRL	45C	2	9.13038	1.14622		149	167	4	LGVKNYVGPSTRPERLSRL	50C
149	167	4	LGVKNYVGPSTRPERLSRL	15C	5	7.82855	0.209019		149	167	4	LGVKNYVGPSTRPERLSRL	20C	5	7.90765	1.19085		149	167	4	LGVKNYVGPSTRPERLSRL	25C	5	8.31869	1.48291		149	167	4	LGVKNYVGPSTRPERLSRL	35C	5	9.21427	0.938327		149	167	4	LGVKNYVGPSTRPERLSRL	45C	5	9.3405	0.78128		149	167	4	LGVKNYVGPSTRPERLSRL	50C
149	167	4	LGVKNYVGPSTRPERLSRL	15C	10	8.3107	0.0254213		149	167	4	LGVKNYVGPSTRPERLSRL	20C	10	8.40377	1.32756		149	167	4	LGVKNYVGPSTRPERLSRL	25C	10	9.31893	0.628753		149	167	4	LGVKNYVGPSTRPERLSRL	35C	10	9.14916	1.15921		149	167	4	LGVKNYVGPSTRPERLSRL	45C	10	9.79228	1.08125		149	167	4	LGVKNYVGPSTRPERLSRL	50C
149	167	4	LGVKNYVGPSTRPERLSRL	15C	30	9.25701	0.319743		149	167	4	LGVKNYVGPSTRPERLSRL	20C	30	9.41959	0.859239		149	167	4	LGVKNYVGPSTRPERLSRL	25C	30	9.86019	0.518594		149	167	4	LGVKNYVGPSTRPERLSRL	35C	30	10.2137	0.830993		149	167	4	LGVKNYVGPSTRPERLSRL	45C	30	10.8269	0.589773		149	167	4	LGVKNYVGPSTRPERLSRL	50C
149	167	4	LGVKNYVGPSTRPERLSRL	15C	60	9.53623	0.231051		149	167	4	LGVKNYVGPSTRPERLSRL	20C	60	9.81785	0.766028		149	167	4	LGVKNYVGPSTRPERLSRL	25C	60	10.2832	0.623104		149	167	4	LGVKNYVGPSTRPERLSRL	35C	60	10.8608	0.820825		149	167	4	LGVKNYVGPSTRPERLSRL	45C	60	11.3653	1.06091		149	167	4	LGVKNYVGPSTRPERLSRL	50C
149	167	4	LGVKNYVGPSTRPERLSRL	15C	90	9.90493	0.218058		149	167	4	LGVKNYVGPSTRPERLSRL	20C	90	10.1378	0.818565		149	167	4	LGVKNYVGPSTRPERLSRL	25C	90	10.5153	0.512945		149	167	4	LGVKNYVGPSTRPERLSRL	35C	90	10.9379	1.22361		149	167	4	LGVKNYVGPSTRPERLSRL	45C	90	11.7884	0.245739		149	167	4	LGVKNYVGPSTRPERLSRL	50C
149	167	4	LGVKNYVGPSTRPERLSRL	15C	120	9.89135	0.334431		149	167	4	LGVKNYVGPSTRPERLSRL	20C	120	10.0807	0.454193		149	167	4	LGVKNYVGPSTRPERLSRL	25C	120	10.8165	0.503906		149	167	4	LGVKNYVGPSTRPERLSRL	35C	120	11.6761	0.54571		149	167	4	LGVKNYVGPSTRPERLSRL	45C	120	12.6065	1.90208		149	167	4	LGVKNYVGPSTRPERLSRL	50C
149	167	4	LGVKNYVGPSTRPERLSRL	15C	180	10.1985	0.0864323		149	167	4	LGVKNYVGPSTRPERLSRL	20C	180	10.7218	0.889744		149	167	4	LGVKNYVGPSTRPERLSRL	25C	180	10.9303	1.04453		149	167	4	LGVKNYVGPSTRPERLSRL	35C	180	10.9195	2.09584		149	167	4	LGVKNYVGPSTRPERLSRL	45C	180	13.0423	1.65182		149	167	4	LGVKNYVGPSTRPERLSRL	50C
149	167	4	LGVKNYVGPSTRPERLSRL	15C	240	10.606	0.120327		149	167	4	LGVKNYVGPSTRPERLSRL	20C	240	11.0578	0.640616		149	167	4	LGVKNYVGPSTRPERLSRL	25C	240	11.3889	0.555314		149	167	4	LGVKNYVGPSTRPERLSRL	35C	240	11.7864	1.32304		149	167	4	LGVKNYVGPSTRPERLSRL	45C	240	12.2977	2.76357		149	167	4	LGVKNYVGPSTRPERLSRL	50C
168	177	2	REIIGQDSFL	15C	0	0	0		168	177	2	REIIGQDSFL	20C	0	0	0		168	177	2	REIIGQDSFL	25C	0	0	0		168	177	2	REIIGQDSFL	35C	0	0	0		168	177	2	REIIGQDSFL	45C	0	0	0		168	177	2	REIIGQDSFL	50C
168	177	2	REIIGQDSFL	15C	0.166667	2.40178	0.0702561		168	177	2	REIIGQDSFL	20C	0.166667	2.30275	0.31776		168	177	2	REIIGQDSFL	25C	0.166667	2.62192	0.0335209		168	177	2	REIIGQDSFL	35C	0.166667	2.83233	0.0987259		168	177	2	REIIGQDSFL	45C	0.166667	2.84272	0.01699		168	177	2	REIIGQDSFL	50C
168	177	2	REIIGQDSFL	15C	0.333333	2.57127	0.166686		168	177	2	REIIGQDSFL	20C	0.333333	2.46477	0.0711745		168	177	2	REIIGQDSFL	25C	0.333333	2.76382	0.0303065		168	177	2	REIIGQDSFL	35C	0.333333	3.02195	0.0757664		168	177	2	REIIGQDSFL	45C	0.333333	3.08786	0.160717		168	177	2	REIIGQDSFL	50C
168	177	2	REIIGQDSFL	15C	0.5	2.53815	0.11342		168	177	2	REIIGQDSFL	20C	0.5	2.47808	0.233269		168	177	2	REIIGQDSFL	25C	0.5	2.92941	0.147859		168	177	2	REIIGQDSFL	35C	0.5	3.02422	0.186431		168	177	2	REIIGQDSFL	45C	0.5	3.14339	0.296178		168	177	2	REIIGQDSFL	50C
168	177	2	REIIGQDSFL	15C	0.75	2.60504	0.0730112		168	177	2	REIIGQDSFL	20C	0.75	2.75018	0.115716		168	177	2	REIIGQDSFL	25C	0.75	3.06221	0.131788		168	177	2	REIIGQDSFL	35C	0.75	3.12358	0.00275514		168	177	2	REIIGQDSFL	45C	0.75	3.17423	0.39674		168	177	2	REIIGQDSFL	50C
168	177	2	REIIGQDSFL	15C	1	2.61933	0.18689		168	177	2	REIIGQDSFL	20C	1	2.45048	0.573528		168	177	2	REIIGQDSFL	25C	1	3.04825	0.0394903		168	177	2	REIIGQDSFL	35C	1	3.20475	0.0973483		168	177	2	REIIGQDSFL	45C	1	3.27489	0.428884		168	177	2	REIIGQDSFL	50C
168	177	2	REIIGQDSFL	15C	2	2.95701	0.177707		168	177	2	REIIGQDSFL	20C	2	2.97422	0.481231		168	177	2	REIIGQDSFL	25C	2	3.27943	0.148778		168	177	2	REIIGQDSFL	35C	2	3.23917	0.163472		168	177	2	REIIGQDSFL	45C	2	3.47036	0.274596		168	177	2	REIIGQDSFL	50C
168	177	2	REIIGQDSFL	15C	5	3.18105	0.0454598		168	177	2	REIIGQDSFL	20C	5	3.0161	0.398118		168	177	2	REIIGQDSFL	25C	5	3.14014	0.74251		168	177	2	REIIGQDSFL	35C	5	3.6064	0.130869		168	177	2	REIIGQDSFL	45C	5	3.9009	0.165308		168	177	2	REIIGQDSFL	50C
168	177	2	REIIGQDSFL	15C	10	3.0489	0.0450006		168	177	2	REIIGQDSFL	20C	10	3.07358	0.394903		168	177	2	REIIGQDSFL	25C	10	3.43269	0.22133		168	177	2	REIIGQDSFL	35C	10	3.74927	0.151074		168	177	2	REIIGQDSFL	45C	10	4.35548	0.251636		168	177	2	REIIGQDSFL	50C
168	177	2	REIIGQDSFL	15C	30	3.42977	0.0399495		168	177	2	REIIGQDSFL	20C	30	3.6616	0.00596947		168	177	2	REIIGQDSFL	25C	30	4.1126	0.0275514		168	177	2	REIIGQDSFL	35C	30	4.60744	0.00275514		168	177	2	REIIGQDSFL	45C	30	4.90811	0.178166		168	177	2	REIIGQDSFL	50C
168	177	2	REIIGQDSFL	15C	60	3.66452	0.0991851		168	177	2	REIIGQDSFL	20C	60	3.96162	0.0978075		168	177	2	REIIGQDSFL	25C	60	4.53049	0.0803583		168	177	2	REIIGQDSFL	35C	60	4.95097	0.0431639		168	177	2	REIIGQDSFL	45C	60	4.94675	0.589141		168	177	2	REIIGQDSFL	50C
168	177	2	REIIGQDSFL	15C	90	3.9272	0.0647458		168	177	2	REIIGQDSFL	20C	90	4.36976	0.026633		168	177	2	REIIGQDSFL	25C	90	4.64706	0.0128573		168	177	2	REIIGQDSFL	35C	90	4.77141	0.444955		168	177	2	REIIGQDSFL	45C	90	4.93246	0.202503		168	177	2	REIIGQDSFL	50C
168	177	2	REIIGQDSFL	15C	120	4.08176	0.138216		168	177	2	REIIGQDSFL	20C	120	4.31944	0.0647458		168	177	2	REIIGQDSFL	25C	120	4.85681	0.091838		168	177	2	REIIGQDSFL	35C	120	5.05325	0.0206636		168	177	2	REIIGQDSFL	45C	120	5.3708	0.555161		168	177	2	REIIGQDSFL	50C
168	177	2	REIIGQDSFL	15C	180	4.19995	0.585467		168	177	2	REIIGQDSFL	20C	180	4.79025	0.0638274		168	177	2	REIIGQDSFL	25C	180	4.8146	0.55011		168	177	2	REIIGQDSFL	35C	180	4.54835	0.835726		168	177	2	REIIGQDSFL	45C	180	5.48964	0.202503		168	177	2	REIIGQDSFL	50C
168	177	2	REIIGQDSFL	15C	240	4.60095	0.154288		168	177	2	REIIGQDSFL	20C	240	4.92175	0.0881645		168	177	2	REIIGQDSFL	25C	240	5.03442	0.036276		168	177	2	REIIGQDSFL	35C	240	5.08702	0.482609		168	177	2	REIIGQDSFL	45C	240	5.33184	0.760878		168	177	2	REIIGQDSFL	50C
177	198	2	LISPGVGAQGGDPGETLRFADA	15C	0	0	0		177	198	2	LISPGVGAQGGDPGETLRFADA	20C	0	0	0		177	198	2	LISPGVGAQGGDPGETLRFADA	25C	0	0	0		177	198	2	LISPGVGAQGGDPGETLRFADA	35C	0	0	0		177	198	2	LISPGVGAQGGDPGETLRFADA	45C	0	0	0		177	198	2	LISPGVGAQGGDPGETLRFADA	50C
177	198	2	LISPGVGAQGGDPGETLRFADA	15C	0.166667	10.5734	0.423003		177	198	2	LISPGVGAQGGDPGETLRFADA	20C	0.166667	10.6086	0.252683		177	198	2	LISPGVGAQGGDPGETLRFADA	25C	0.166667	11.5363	0.0185572		177	198	2	LISPGVGAQGGDPGETLRFADA	35C	0.166667	12.1364	0.0139815		177	198	2	LISPGVGAQGGDPGETLRFADA	45C	0.166667	12.2802	0.554937		177	198	2	LISPGVGAQGGDPGETLRFADA	50C
177	198	2	LISPGVGAQGGDPGETLRFADA	15C	0.333333	11.1091	0.606033		177	198	2	LISPGVGAQGGDPGETLRFADA	20C	0.333333	11.2843	0.0968535		177	198	2	LISPGVGAQGGDPGETLRFADA	25C	0.333333	11.8667	0.378517		177	198	2	LISPGVGAQGGDPGETLRFADA	35C	0.333333	12.4049	0.0917693		177	198	2	LISPGVGAQGGDPGETLRFADA	45C	0.333333	13.075	0.38716		177	198	2	LISPGVGAQGGDPGETLRFADA	50C
177	198	2	LISPGVGAQGGDPGETLRFADA	15C	0.5	11.2016	0.415123		177	198	2	LISPGVGAQGGDPGETLRFADA	20C	0.5	10.8876	0.0218619		177	198	2	LISPGVGAQGGDPGETLRFADA	25C	0.5	12.1746	0.0630437		177	198	2	LISPGVGAQGGDPGETLRFADA	35C	0.5	12.5843	0.0449949		177	198	2	LISPGVGAQGGDPGETLRFADA	45C	0.5	13.3414	0.0531296		177	198	2	LISPGVGAQGGDPGETLRFADA	50C
177	198	2	LISPGVGAQGGDPGETLRFADA	15C	0.75	11.6954	0.380805		177	198	2	LISPGVGAQGGDPGETLRFADA	20C	0.75	11.6331	0.0683821		177	198	2	LISPGVGAQGGDPGETLRFADA	25C	0.75	12.4044	0.112869		177	198	2	LISPGVGAQGGDPGETLRFADA	35C	0.75	12.9895	0.208197		177	198	2	LISPGVGAQGGDPGETLRFADA	45C	0.75	13.794	0.0724495		177	198	2	LISPGVGAQGGDPGETLRFADA	50C
177	198	2	LISPGVGAQGGDPGETLRFADA	15C	1	11.5628	0.790589		177	198	2	LISPGVGAQGGDPGETLRFADA	20C	1	11.3109	1.02014		177	198	2	LISPGVGAQGGDPGETLRFADA	25C	1	12.6179	0.157101		177	198	2	LISPGVGAQGGDPGETLRFADA	35C	1	13.4696	0.152017		177	198	2	LISPGVGAQGGDPGETLRFADA	45C	1	14.3054	0.159135		177	198	2	LISPGVGAQGGDPGETLRFADA	50C
177	198	2	LISPGVGAQGGDPGETLRFADA	15C	2	12.1238	0.570698		177	198	2	LISPGVGAQGGDPGETLRFADA	20C	2	12.3242	0.592306		177	198	2	LISPGVGAQGGDPGETLRFADA	25C	2	13.3053	0.13829		177	198	2	LISPGVGAQGGDPGETLRFADA	35C	2	14.3038	0.110072		177	198	2	LISPGVGAQGGDPGETLRFADA	45C	2	15.1508	0.153796		177	198	2	LISPGVGAQGGDPGETLRFADA	50C
177	198	2	LISPGVGAQGGDPGETLRFADA	15C	5	13.0245	0.365044		177	198	2	LISPGVGAQGGDPGETLRFADA	20C	5	13.0781	0.428596		177	198	2	LISPGVGAQGGDPGETLRFADA	25C	5	13.7175	0.6312		177	198	2	LISPGVGAQGGDPGETLRFADA	35C	5	15.3671	0.230313		177	198	2	LISPGVGAQGGDPGETLRFADA	45C	5	15.8168	0.0762626		177	198	2	LISPGVGAQGGDPGETLRFADA	50C
177	198	2	LISPGVGAQGGDPGETLRFADA	15C	10	14.0718	0.0716868		177	198	2	LISPGVGAQGGDPGETLRFADA	20C	10	13.9673	0.398345		177	198	2	LISPGVGAQGGDPGETLRFADA	25C	10	15.1368	0.035335		177	198	2	LISPGVGAQGGDPGETLRFADA	35C	10	15.6529	0.488589		177	198	2	LISPGVGAQGGDPGETLRFADA	45C	10	16.0456	0.302763		177	198	2	LISPGVGAQGGDPGETLRFADA	50C
177	198	2	LISPGVGAQGGDPGETLRFADA	15C	30	15.2288	0.559513		177	198	2	LISPGVGAQGGDPGETLRFADA	20C	30	15.5283	0.191928		177	198	2	LISPGVGAQGGDPGETLRFADA	25C	30	15.941	0.357672		177	198	2	LISPGVGAQGGDPGETLRFADA	35C	30	16.1923	0.151763		177	198	2	LISPGVGAQGGDPGETLRFADA	45C	30	16.3891	0.00254209		177	198	2	LISPGVGAQGGDPGETLRFADA	50C
177	198	2	LISPGVGAQGGDPGETLRFADA	15C	60	15.6297	0.197012		177	198	2	LISPGVGAQGGDPGETLRFADA	20C	60	15.9268	0.312168		177	198	2	LISPGVGAQGGDPGETLRFADA	25C	60	16.4644	0.184301		177	198	2	LISPGVGAQGGDPGETLRFADA	35C	60	16.385	0.239719		177	198	2	LISPGVGAQGGDPGETLRFADA	45C	60	16.1713	0.699582		177	198	2	LISPGVGAQGGDPGETLRFADA	50C
177	198	2	LISPGVGAQGGDPGETLRFADA	15C	90	16.0363	0.189385		177	198	2	LISPGVGAQGGDPGETLRFADA	20C	90	15.8844	0.110327		177	198	2	LISPGVGAQGGDPGETLRFADA	25C	90	16.4812	0.046266		177	198	2	LISPGVGAQGGDPGETLRFADA	35C	90	16.2924	0.590781		177	198	2	LISPGVGAQGGDPGETLRFADA	45C	90	16.2687	0.463168		177	198	2	LISPGVGAQGGDPGETLRFADA	50C
177	198	2	LISPGVGAQGGDPGETLRFADA	15C	120	15.8256	0.148712		177	198	2	LISPGVGAQGGDPGETLRFADA	20C	120	15.895	0.0516044		177	198	2	LISPGVGAQGGDPGETLRFADA	25C	120	16.6298	0.170574		177	198	2	LISPGVGAQGGDPGETLRFADA	35C	120	16.5989	0.06584		177	198	2	LISPGVGAQGGDPGETLRFADA	45C	120	16.9189	0.693735		177	198	2	LISPGVGAQGGDPGETLRFADA	50C
177	198	2	LISPGVGAQGGDPGETLRFADA	15C	180	15.6201	1.02243		177	198	2	LISPGVGAQGGDPGETLRFADA	20C	180	16.2649	0.260564		177	198	2	LISPGVGAQGGDPGETLRFADA	25C	180	16.4776	0.62332		177	198	2	LISPGVGAQGGDPGETLRFADA	35C	180	15.8328	1.32621		177	198	2	LISPGVGAQGGDPGETLRFADA	45C	180	16.9764	0.381059		177	198	2	LISPGVGAQGGDPGETLRFADA	50C
177	198	2	LISPGVGAQGGDPGETLRFADA	15C	240	16.088	0.430884		177	198	2	LISPGVGAQGGDPGETLRFADA	20C	240	16.4684	0.0968535		177	198	2	LISPGVGAQGGDPGETLRFADA	25C	240	16.7195	0.0538922		177	198	2	LISPGVGAQGGDPGETLRFADA	35C	240	16.4761	0.844481		177	198	2	LISPGVGAQGGDPGETLRFADA	45C	240	16.3456	1.34324		177	198	2	LISPGVGAQGGDPGETLRFADA	50C
199	206	2	IIVGRSIY	15C	0	0	0		199	206	2	IIVGRSIY	20C	0	0	0		199	206	2	IIVGRSIY	25C	0	0	0		199	206	2	IIVGRSIY	35C	0	0	0		199	206	2	IIVGRSIY	45C	0	0	0		199	206	2	IIVGRSIY	50C
199	206	2	IIVGRSIY	15C	0.166667	3.26053	0.0739295		199	206	2	IIVGRSIY	20C	0.166667	3.0979	0.237279		199	206	2	IIVGRSIY	25C	0.166667	3.3065	0.106552		199	206	2	IIVGRSIY	35C	0.166667	3.28958	0.101858		199	206	2	IIVGRSIY	45C	0.166667	3.42184	0.173441		199	206	2	IIVGRSIY	50C
199	206	2	IIVGRSIY	15C	0.333333	3.26352	0.124155		199	206	2	IIVGRSIY	20C	0.333333	3.21058	0.126736		199	206	2	IIVGRSIY	25C	0.333333	3.29787	0.00704091		199	206	2	IIVGRSIY	35C	0.333333	3.35762	0.115002		199	206	2	IIVGRSIY	45C	0.333333	3.65435	0.199962		199	206	2	IIVGRSIY	50C
199	206	2	IIVGRSIY	15C	0.5	3.28095	0.0506945		199	206	2	IIVGRSIY	20C	0.5	3.02255	0.0312147		199	206	2	IIVGRSIY	25C	0.5	3.33754	0.0631335		199	206	2	IIVGRSIY	35C	0.5	3.36542	0.0429495		199	206	2	IIVGRSIY	45C	0.5	3.76554	0.127206		199	206	2	IIVGRSIY	50C
199	206	2	IIVGRSIY	15C	0.75	3.30899	0.0499905		199	206	2	IIVGRSIY	20C	0.75	3.23332	0.146686		199	206	2	IIVGRSIY	25C	0.75	3.34683	0.0260514		199	206	2	IIVGRSIY	35C	0.75	3.47628	0.0457659		199	206	2	IIVGRSIY	45C	0.75	4.04633	0.0821439		199	206	2	IIVGRSIY	50C
199	206	2	IIVGRSIY	15C	1	3.22436	0.164523		199	206	2	IIVGRSIY	20C	1	3.08777	0.383964		199	206	2	IIVGRSIY	25C	1	3.34899	0.0145512		199	206	2	IIVGRSIY	35C	1	3.59759	0.03098		199	206	2	IIVGRSIY	45C	1	4.24698	0.190809		199	206	2	IIVGRSIY	50C
199	206	2	IIVGRSIY	15C	2	3.27198	0.116879		199	206	2	IIVGRSIY	20C	2	3.22933	0.214278		199	206	2	IIVGRSIY	25C	2	3.47379	0.00422455		199	206	2	IIVGRSIY	35C	2	3.89515	0.0396638		199	206	2	IIVGRSIY	45C	2	4.73655	0.1894		199	206	2	IIVGRSIY	50C
199	206	2	IIVGRSIY	15C	5	3.347	0.07745		199	206	2	IIVGRSIY	20C	5	3.32194	0.183768		199	206	2	IIVGRSIY	25C	5	3.48441	0.168982		199	206	2	IIVGRSIY	35C	5	4.43417	0.11242		199	206	2	IIVGRSIY	45C	5	5.33515	0.144573		199	206	2	IIVGRSIY	50C
199	206	2	IIVGRSIY	15C	10	3.45603	0.00117348		199	206	2	IIVGRSIY	20C	10	3.49619	0.219442		199	206	2	IIVGRSIY	25C	10	3.92983	0.0657152		199	206	2	IIVGRSIY	35C	10	4.85238	0.0969299		199	206	2	IIVGRSIY	45C	10	5.52882	0.00258167		199	206	2	IIVGRSIY	50C
199	206	2	IIVGRSIY	15C	30	3.74977	0.193156		199	206	2	IIVGRSIY	20C	30	4.05264	0.0478782		199	206	2	IIVGRSIY	25C	30	4.62618	0.132369		199	206	2	IIVGRSIY	35C	30	5.52069	0.0793276		199	206	2	IIVGRSIY	45C	30	5.57562	0.00821439		199	206	2	IIVGRSIY	50C
199	206	2	IIVGRSIY	15C	60	3.98095	0.16241		199	206	2	IIVGRSIY	20C	60	4.51134	0.106552		199	206	2	IIVGRSIY	25C	60	5.21549	0.101154		199	206	2	IIVGRSIY	35C	60	5.5562	0.0854297		199	206	2	IIVGRSIY	45C	60	5.44584	0.184237		199	206	2	IIVGRSIY	50C
199	206	2	IIVGRSIY	15C	90	4.32531	0.287504		199	206	2	IIVGRSIY	20C	90	4.79065	0.15889		199	206	2	IIVGRSIY	25C	90	5.38576	0.112889		199	206	2	IIVGRSIY	35C	90	5.52085	0.209115		199	206	2	IIVGRSIY	45C	90	5.4943	0.209584		199	206	2	IIVGRSIY	50C
199	206	2	IIVGRSIY	15C	120	4.47782	0.269902		199	206	2	IIVGRSIY	20C	120	4.98332	0.116879		199	206	2	IIVGRSIY	25C	120	5.55056	0.00844909		199	206	2	IIVGRSIY	35C	120	5.62756	0.115471		199	206	2	IIVGRSIY	45C	120	5.66723	0.133543		199	206	2	IIVGRSIY	50C
199	206	2	IIVGRSIY	15C	180	4.66037	0.451557		199	206	2	IIVGRSIY	20C	180	5.27822	0.0391944		199	206	2	IIVGRSIY	25C	180	5.54807	0.126502		199	206	2	IIVGRSIY	35C	180	5.34029	0.416118		199	206	2	IIVGRSIY	45C	180	5.69046	0.0307453		199	206	2	IIVGRSIY	50C
199	206	2	IIVGRSIY	15C	240	5.05335	0.230472		199	206	2	IIVGRSIY	20C	240	5.43207	0.0300412		199	206	2	IIVGRSIY	25C	240	5.64748	0.0291024		199	206	2	IIVGRSIY	35C	240	5.54956	0.283514		199	206	2	IIVGRSIY	45C	240	5.50575	0.308861		199	206	2	IIVGRSIY	50C
205	220	2	IYLADNPAAAAAGIIE	15C	0	0	0		205	220	2	IYLADNPAAAAAGIIE	20C	0	0	0		205	220	2	IYLADNPAAAAAGIIE	25C	0	0	0		205	220	2	IYLADNPAAAAAGIIE	35C	0	0	0		205	220	2	IYLADNPAAAAAGIIE	45C	0	0	0		205	220	2	IYLADNPAAAAAGIIE	50C
205	220	2	IYLADNPAAAAAGIIE	15C	0.166667	1.25086	0.0925028		205	220	2	IYLADNPAAAAAGIIE	20C	0.166667	1.25201	0.0261184		205	220	2	IYLADNPAAAAAGIIE	25C	0.166667	1.32646	0.0944073		205	220	2	IYLADNPAAAAAGIIE	35C	0.166667	1.42169	0.146916		205	220	2	IYLADNPAAAAAGIIE	45C	0.166667	1.66255	0.0968559		205	220	2	IYLADNPAAAAAGIIE	50C
205	220	2	IYLADNPAAAAAGIIE	15C	0.333333	1.21854	0.0386335		205	220	2	IYLADNPAAAAAGIIE	20C	0.333333	1.33897	0.15399		205	220	2	IYLADNPAAAAAGIIE	25C	0.333333	1.40092	0.167593		205	220	2	IYLADNPAAAAAGIIE	35C	0.333333	1.56175	0.0299274		205	220	2	IYLADNPAAAAAGIIE	45C	0.333333	2.04751	0.116717		205	220	2	IYLADNPAAAAAGIIE	50C
205	220	2	IYLADNPAAAAAGIIE	15C	0.5	1.19507	0.0919587		205	220	2	IYLADNPAAAAAGIIE	20C	0.5	1.24412	0.0225816		205	220	2	IYLADNPAAAAAGIIE	25C	0.5	1.45978	0.072914		205	220	2	IYLADNPAAAAAGIIE	35C	0.5	1.55097	0.0642079		205	220	2	IYLADNPAAAAAGIIE	45C	0.5	2.36263	0.335459		205	220	2	IYLADNPAAAAAGIIE	50C
205	220	2	IYLADNPAAAAAGIIE	15C	0.75	1.22566	0.0367291		205	220	2	IYLADNPAAAAAGIIE	20C	0.75	1.33185	0.00571341		205	220	2	IYLADNPAAAAAGIIE	25C	0.75	1.47056	0.148549		205	220	2	IYLADNPAAAAAGIIE	35C	0.75	1.74855	0.076995		205	220	2	IYLADNPAAAAAGIIE	45C	0.75	2.86647	0.428778		205	220	2	IYLADNPAAAAAGIIE	50C
205	220	2	IYLADNPAAAAAGIIE	15C	1	1.30203	0.0185006		205	220	2	IYLADNPAAAAAGIIE	20C	1	1.29876	0.024214		205	220	2	IYLADNPAAAAAGIIE	25C	1	1.4721	0.104474		205	220	2	IYLADNPAAAAAGIIE	35C	1	2.10272	0.177388		205	220	2	IYLADNPAAAAAGIIE	45C	1	3.33511	0.578415		205	220	2	IYLADNPAAAAAGIIE	50C
205	220	2	IYLADNPAAAAAGIIE	15C	2	1.26913	0.0922308		205	220	2	IYLADNPAAAAAGIIE	20C	2	1.419	0.0413542		205	220	2	IYLADNPAAAAAGIIE	25C	2	1.67217	0.0832526		205	220	2	IYLADNPAAAAAGIIE	35C	2	2.66139	0.231801		205	220	2	IYLADNPAAAAAGIIE	45C	2	4.95668	0.754986		205	220	2	IYLADNPAAAAAGIIE	50C
205	220	2	IYLADNPAAAAAGIIE	15C	5	1.46863	0.0870615		205	220	2	IYLADNPAAAAAGIIE	20C	5	1.82877	0.0745464		205	220	2	IYLADNPAAAAAGIIE	25C	5	2.29914	0.0791715		205	220	2	IYLADNPAAAAAGIIE	35C	5	4.41686	0.495434		205	220	2	IYLADNPAAAAAGIIE	45C	5	8.00245	0.70547		205	220	2	IYLADNPAAAAAGIIE	50C
205	220	2	IYLADNPAAAAAGIIE	15C	10	1.80703	0.0329201		205	220	2	IYLADNPAAAAAGIIE	20C	10	2.31645	0.244044		205	220	2	IYLADNPAAAAAGIIE	25C	10	3.16581	0.279141		205	220	2	IYLADNPAAAAAGIIE	35C	10	6.18369	0.4198		205	220	2	IYLADNPAAAAAGIIE	45C	10	9.89548	0.206499		205	220	2	IYLADNPAAAAAGIIE	50C
205	220	2	IYLADNPAAAAAGIIE	15C	30	2.82511	0.40402		205	220	2	IYLADNPAAAAAGIIE	20C	30	4.03576	0.599636		205	220	2	IYLADNPAAAAAGIIE	25C	30	5.63733	0.630924		205	220	2	IYLADNPAAAAAGIIE	35C	30	9.11749	0.513935		205	220	2	IYLADNPAAAAAGIIE	45C	30	11.9159	0.116173		205	220	2	IYLADNPAAAAAGIIE	50C
205	220	2	IYLADNPAAAAAGIIE	15C	60	4.07154	0.652417		205	220	2	IYLADNPAAAAAGIIE	20C	60	5.47554	0.498427		205	220	2	IYLADNPAAAAAGIIE	25C	60	7.38626	0.488089		205	220	2	IYLADNPAAAAAGIIE	35C	60	10.8374	0.238603		205	220	2	IYLADNPAAAAAGIIE	45C	60	12.4355	0.174123		205	220	2	IYLADNPAAAAAGIIE	50C
205	220	2	IYLADNPAAAAAGIIE	15C	90	4.89666	0.749001		205	220	2	IYLADNPAAAAAGIIE	20C	90	6.67426	0.302811		205	220	2	IYLADNPAAAAAGIIE	25C	90	8.38202	0.51203		205	220	2	IYLADNPAAAAAGIIE	35C	90	11.7568	0.189359		205	220	2	IYLADNPAAAAAGIIE	45C	90	12.6213	0.249214		205	220	2	IYLADNPAAAAAGIIE	50C
205	220	2	IYLADNPAAAAAGIIE	15C	120	5.53209	0.605622		205	220	2	IYLADNPAAAAAGIIE	20C	120	7.48091	0.654049		205	220	2	IYLADNPAAAAAGIIE	25C	120	9.29602	0.631468		205	220	2	IYLADNPAAAAAGIIE	35C	120	11.6688	0.21847		205	220	2	IYLADNPAAAAAGIIE	45C	120	12.9143	0.484552		205	220	2	IYLADNPAAAAAGIIE	50C
205	220	2	IYLADNPAAAAAGIIE	15C	180	6.67772	0.952507		205	220	2	IYLADNPAAAAAGIIE	20C	180	8.65712	0.352055		205	220	2	IYLADNPAAAAAGIIE	25C	180	10.2827	0.21711		205	220	2	IYLADNPAAAAAGIIE	35C	180	11.9938	0.362393		205	220	2	IYLADNPAAAAAGIIE	45C	180	12.9087	0.12896		205	220	2	IYLADNPAAAAAGIIE	50C
205	220	2	IYLADNPAAAAAGIIE	15C	240	7.42127	0.823275		205	220	2	IYLADNPAAAAAGIIE	20C	240	9.42415	0.569981		205	220	2	IYLADNPAAAAAGIIE	25C	240	11.0567	0.0650241		205	220	2	IYLADNPAAAAAGIIE	35C	240	12.5761	0.590658		205	220	2	IYLADNPAAAAAGIIE	45C	240	13.2972	0.544406		205	220	2	IYLADNPAAAAAGIIE	50C
221	228	2	SIKDLLNP	15C	0	0	0		221	228	2	SIKDLLNP	20C	0	0	0		221	228	2	SIKDLLNP	25C	0	0	0		221	228	2	SIKDLLNP	35C	0	0	0		221	228	2	SIKDLLNP	45C	0	0	0		221	228	2	SIKDLLNP	50C
221	228	2	SIKDLLNP	15C	0.166667	2.27694	0.209928		221	228	2	SIKDLLNP	20C	0.166667	2.43377	0.205767		221	228	2	SIKDLLNP	25C	0.166667	2.85173	0.346621		221	228	2	SIKDLLNP	35C	0.166667	3.47404	0.329144		221	228	2	SIKDLLNP	45C	0.166667	3.99998	0.366802		221	228	2	SIKDLLNP	50C
221	228	2	SIKDLLNP	15C	0.333333	2.6262	0.381366		221	228	2	SIKDLLNP	20C	0.333333	2.81201	0.233439		221	228	2	SIKDLLNP	25C	0.333333	3.27425	0.367843		221	228	2	SIKDLLNP	35C	0.333333	3.85478	0.266728		221	228	2	SIKDLLNP	45C	0.333333	4.40691	0.307298		221	228	2	SIKDLLNP	50C
221	228	2	SIKDLLNP	15C	0.5	2.77302	0.345581		221	228	2	SIKDLLNP	20C	0.5	2.92396	0.45585		221	228	2	SIKDLLNP	25C	0.5	3.52185	0.337675		221	228	2	SIKDLLNP	35C	0.5	4.10414	0.274426		221	228	2	SIKDLLNP	45C	0.5	4.59257	0.0855109		221	228	2	SIKDLLNP	50C
221	228	2	SIKDLLNP	15C	0.75	3.17318	0.263191		221	228	2	SIKDLLNP	20C	0.75	3.36502	0.437125		221	228	2	SIKDLLNP	25C	0.75	3.81712	0.2376		221	228	2	SIKDLLNP	35C	0.75	4.25097	0.244882		221	228	2	SIKDLLNP	45C	0.75	4.70571	0.01498		221	228	2	SIKDLLNP	50C
221	228	2	SIKDLLNP	15C	1	3.31897	0.346621		221	228	2	SIKDLLNP	20C	1	3.6291	0.195572		221	228	2	SIKDLLNP	25C	1	3.97939	0.384695		221	228	2	SIKDLLNP	35C	1	4.52093	0.0898801		221	228	2	SIKDLLNP	45C	1	4.8181	0.0711551		221	228	2	SIKDLLNP	50C
221	228	2	SIKDLLNP	15C	2	3.8433	0.332473		221	228	2	SIKDLLNP	20C	2	4.15122	0.144599		221	228	2	SIKDLLNP	25C	2	4.47591	0.126914		221	228	2	SIKDLLNP	35C	2	4.79368	0.0599201		221	228	2	SIKDLLNP	45C	2	4.88239	0.146263		221	228	2	SIKDLLNP	50C
221	228	2	SIKDLLNP	15C	5	4.51166	0.0451481		221	228	2	SIKDLLNP	20C	5	4.55491	0.0946654		221	228	2	SIKDLLNP	25C	5	4.68423	0.256325		221	228	2	SIKDLLNP	35C	5	4.83046	0.153545		221	228	2	SIKDLLNP	45C	5	4.92123	0.0430676		221	228	2	SIKDLLNP	50C
221	228	2	SIKDLLNP	15C	10	4.75264	0.104652		221	228	2	SIKDLLNP	20C	10	4.81649	0.0863432		221	228	2	SIKDLLNP	25C	10	4.77397	0.0961218		221	228	2	SIKDLLNP	35C	10	4.87754	0.0515978		221	228	2	SIKDLLNP	45C	10	4.87695	0.0528462		221	228	2	SIKDLLNP	50C
221	228	2	SIKDLLNP	15C	30	4.90005	0.0584637		221	228	2	SIKDLLNP	20C	30	4.88946	0.0734437		221	228	2	SIKDLLNP	25C	30	4.83399	0.142726		221	228	2	SIKDLLNP	35C	30	4.8999	0.115679		221	228	2	SIKDLLNP	45C	30	4.8615	0.0018725		221	228	2	SIKDLLNP	50C
221	228	2	SIKDLLNP	15C	60	4.87165	0.158122		221	228	2	SIKDLLNP	20C	60	4.9049	0.116511		221	228	2	SIKDLLNP	25C	60	4.8999	0.121088		221	228	2	SIKDLLNP	35C	60	4.85724	0.136901		221	228	2	SIKDLLNP	45C	60	4.74837	0.178928		221	228	2	SIKDLLNP	50C
221	228	2	SIKDLLNP	15C	90	4.86062	0.0172686		221	228	2	SIKDLLNP	20C	90	4.8181	0.000832223		221	228	2	SIKDLLNP	25C	90	4.92874	0.0183089		221	228	2	SIKDLLNP	35C	90	4.7469	0.121088		221	228	2	SIKDLLNP	45C	90	4.83355	0.0509737		221	228	2	SIKDLLNP	50C
221	228	2	SIKDLLNP	15C	120	4.84959	0.103196		221	228	2	SIKDLLNP	20C	120	4.9152	0.0291278		221	228	2	SIKDLLNP	25C	120	4.89034	0.1188		221	228	2	SIKDLLNP	35C	120	4.74969	0.037242		221	228	2	SIKDLLNP	45C	120	4.93447	0.0389064		221	228	2	SIKDLLNP	50C
221	228	2	SIKDLLNP	15C	180	4.86136	0.0303761		221	228	2	SIKDLLNP	20C	180	4.92079	0.0287117		221	228	2	SIKDLLNP	25C	180	4.85488	0.124833		221	228	2	SIKDLLNP	35C	180	4.68923	0.199734		221	228	2	SIKDLLNP	45C	180	4.86798	0.0767726		221	228	2	SIKDLLNP	50C
221	228	2	SIKDLLNP	15C	240	4.82325	0.0846787		221	228	2	SIKDLLNP	20C	240	4.94345	0.0312084		221	228	2	SIKDLLNP	25C	240	4.89049	0.0628329		221	228	2	SIKDLLNP	35C	240	4.76602	0.277963		221	228	2	SIKDLLNP	45C	240	4.81649	0.202022		221	228	2	SIKDLLNP	50C
[truncated: 11 more columns]

## Sheet: L123A(Apo)-Data
L123A(Apo) - 15C									L123A(Apo) - 20C									L123A(Apo) - 25C									L123A(Apo) - 35C									L123A(Apo) - 45C									L123A(Apo) - 50C
Peptide start no	Peptide end no	charge	sequence	temperature	timepoint (min)	avg D-uptake (Da)	sd (Da)		Peptide start no	Peptide end no	charge	sequence	temperature	timepoint (min)	avg D-uptake (Da)	sd (Da)		Peptide start no	Peptide end no	charge	sequence	temperature	timepoint (min)	avg D-uptake (Da)	sd (Da)		Peptide start no	Peptide end no	charge	sequence	temperature	timepoint (min)	avg D-uptake (Da)	sd (Da)		Peptide start no	Peptide end no	charge	sequence	temperature	timepoint (min)	avg D-uptake (Da)	sd (Da)		Peptide start no	Peptide end no	charge	sequence	temperature
-2	9	3	GGSMRSRRVDVM	15C	0	0	0		-2	9	3	GGSMRSRRVDVM	20C	0	0	0		-2	9	3	GGSMRSRRVDVM	25C	0	0	0		-2	9	3	GGSMRSRRVDVM	35C	0	0	0		-2	9	3	GGSMRSRRVDVM	45C	0	0	0		-2	9	3	GGSMRSRRVDVM	50C
-2	9	3	GGSMRSRRVDVM	15C	0.166667	7.34884	0.46982		-2	9	3	GGSMRSRRVDVM	20C	0.166667	7.05645	0.630548		-2	9	3	GGSMRSRRVDVM	25C	0.166667	7.94527	0.369995		-2	9	3	GGSMRSRRVDVM	35C	0.166667	7.70145	0.141496		-2	9	3	GGSMRSRRVDVM	45C	0.166667	8.86711	0.136001		-2	9	3	GGSMRSRRVDVM	50C
-2	9	3	GGSMRSRRVDVM	15C	0.333333	7.20442	0.277496		-2	9	3	GGSMRSRRVDVM	20C	0.333333	7.43011	0.700151		-2	9	3	GGSMRSRRVDVM	25C	0.333333	7.76783	0.543086		-2	9	3	GGSMRSRRVDVM	35C	0.333333	8.92539	0.556366		-2	9	3	GGSMRSRRVDVM	45C	0.333333	9.77697	0.462951		-2	9	3	GGSMRSRRVDVM	50C
-2	9	3	GGSMRSRRVDVM	15C	0.5	7.85622	0.167139		-2	9	3	GGSMRSRRVDVM	20C	0.5	7.12153	0.219799		-2	9	3	GGSMRSRRVDVM	25C	0.5	8.32054	0.253227		-2	9	3	GGSMRSRRVDVM	35C	0.5	9.5283	0.0471652		-2	9	3	GGSMRSRRVDVM	45C	0.5	9.49268	0.305429		-2	9	3	GGSMRSRRVDVM	50C
-2	9	3	GGSMRSRRVDVM	15C	0.75	7.46346	0.40388		-2	9	3	GGSMRSRRVDVM	20C	0.75	7.87274	0.556824		-2	9	3	GGSMRSRRVDVM	25C	0.75	8.58282	0.32924		-2	9	3	GGSMRSRRVDVM	35C	0.75	9.44087	0.786239		-2	9	3	GGSMRSRRVDVM	45C	0.75	9.80546	0.648865		-2	9	3	GGSMRSRRVDVM	50C
-2	9	3	GGSMRSRRVDVM	15C	1	8.237	0.127758		-2	9	3	GGSMRSRRVDVM	20C	1	7.99999	0.810966		-2	9	3	GGSMRSRRVDVM	25C	1	9.15237	0.189577		-2	9	3	GGSMRSRRVDVM	35C	1	9.67854	0.380527		-2	9	3	GGSMRSRRVDVM	45C	1	9.35312	1.35909		-2	9	3	GGSMRSRRVDVM	50C
-2	9	3	GGSMRSRRVDVM	15C	2	8.6534	0.680003		-2	9	3	GGSMRSRRVDVM	20C	2	8.96068	0.860879		-2	9	3	GGSMRSRRVDVM	25C	2	9.69537	0.342978		-2	9	3	GGSMRSRRVDVM	35C	2	9.49365	0.452419		-2	9	3	GGSMRSRRVDVM	45C	2	9.64389	0.032054		-2	9	3	GGSMRSRRVDVM	50C
-2	9	3	GGSMRSRRVDVM	15C	5	9.69084	0.111273		-2	9	3	GGSMRSRRVDVM	20C	5	9.67271	0.407086		-2	9	3	GGSMRSRRVDVM	25C	5	10.0227	0.188661		-2	9	3	GGSMRSRRVDVM	35C	5	9.53153	0.398843		-2	9	3	GGSMRSRRVDVM	45C	5	9.94534	0.430897		-2	9	3	GGSMRSRRVDVM	50C
-2	9	3	GGSMRSRRVDVM	15C	10	10.0852	0.198277		-2	9	3	GGSMRSRRVDVM	20C	10	9.81194	0.551787		-2	9	3	GGSMRSRRVDVM	25C	10	10.0658	0.19095		-2	9	3	GGSMRSRRVDVM	35C	10	9.64162	0.292607		-2	9	3	GGSMRSRRVDVM	45C	10	9.88609	0.322372		-2	9	3	GGSMRSRRVDVM	50C
-2	9	3	GGSMRSRRVDVM	15C	30	10.285	0.0522022		-2	9	3	GGSMRSRRVDVM	20C	30	9.7624	0.836152		-2	9	3	GGSMRSRRVDVM	25C	30	9.78053	0.0796771		-2	9	3	GGSMRSRRVDVM	35C	30	9.76434	0.730831		-2	9	3	GGSMRSRRVDVM	45C	30	9.69052	0.326035		-2	9	3	GGSMRSRRVDVM	50C
-2	9	3	GGSMRSRRVDVM	15C	60	9.77276	0.132795		-2	9	3	GGSMRSRRVDVM	20C	60	9.98193	0.41945		-2	9	3	GGSMRSRRVDVM	25C	60	10.0069	0.696488		-2	9	3	GGSMRSRRVDVM	35C	60	10.1545	0.408002		-2	9	3	GGSMRSRRVDVM	45C	60	9.6549	0.233536		-2	9	3	GGSMRSRRVDVM	50C
-2	9	3	GGSMRSRRVDVM	15C	90	9.00472	0.37549		-2	9	3	GGSMRSRRVDVM	20C	90	9.74297	0.34252		-2	9	3	GGSMRSRRVDVM	25C	90	9.50045	0.94193		-2	9	3	GGSMRSRRVDVM	35C	90	9.58496	0.37549		-2	9	3	GGSMRSRRVDVM	45C	90	9.81777	0.491342		-2	9	3	GGSMRSRRVDVM	50C
-2	9	3	GGSMRSRRVDVM	15C	120	10.2154	0.430897		-2	9	3	GGSMRSRRVDVM	20C	120	9.83979	0.240405		-2	9	3	GGSMRSRRVDVM	25C	120	9.91361	0.168055		-2	9	3	GGSMRSRRVDVM	35C	120	9.82457	0.198735		-2	9	3	GGSMRSRRVDVM	45C	120	9.84141	0.305887		-2	9	3	GGSMRSRRVDVM	50C
-2	9	3	GGSMRSRRVDVM	15C	180	10.0528	0.134169		-2	9	3	GGSMRSRRVDVM	20C	180	9.57589	0.437766		-2	9	3	GGSMRSRRVDVM	25C	180	9.95635	0.158896		-2	9	3	GGSMRSRRVDVM	35C	180	9.94534	0.0444177		-2	9	3	GGSMRSRRVDVM	45C	180	9.62479	0.244068		-2	9	3	GGSMRSRRVDVM	50C
-2	9	3	GGSMRSRRVDVM	15C	240	9.71869	0.236742		-2	9	3	GGSMRSRRVDVM	20C	240	9.88512	0.199193		-2	9	3	GGSMRSRRVDVM	25C	240	9.79025	0.426776		-2	9	3	GGSMRSRRVDVM	35C	240	10.1458	0.296729		-2	9	3	GGSMRSRRVDVM	45C	240	9.55582	0.181334		-2	9	3	GGSMRSRRVDVM	50C
10	17	2	DVMNRLIL	15C	0	0	0		10	17	2	DVMNRLIL	20C	0	0	0		10	17	2	DVMNRLIL	25C	0	0	0		10	17	2	DVMNRLIL	35C	0	0	0		10	17	2	DVMNRLIL	45C	0	0	0		10	17	2	DVMNRLIL	50C
10	17	2	DVMNRLIL	15C	0.166667	0.861	0.0891676		10	17	2	DVMNRLIL	20C	0.166667	0.871203	0.245673		10	17	2	DVMNRLIL	25C	0.166667	1.30759	0.0873177		10	17	2	DVMNRLIL	35C	0.166667	1.60819	0.0839878		10	17	2	DVMNRLIL	45C	0.166667	2.05374	0.0147996		10	17	2	DVMNRLIL	50C
10	17	2	DVMNRLIL	15C	0.333333	1.00044	0.0554985		10	17	2	DVMNRLIL	20C	0.333333	1.03916	0.215334		10	17	2	DVMNRLIL	25C	0.333333	1.60924	0.247523		10	17	2	DVMNRLIL	35C	0.333333	1.92528	0.132826		10	17	2	DVMNRLIL	45C	0.333333	2.50294	0.0617884		10	17	2	DVMNRLIL	50C
10	17	2	DVMNRLIL	15C	0.5	1.15585	0.0569785		10	17	2	DVMNRLIL	20C	0.5	1.19405	0.193135		10	17	2	DVMNRLIL	25C	0.5	1.64927	0.0917576		10	17	2	DVMNRLIL	35C	0.5	2.10135	0.00221994		10	17	2	DVMNRLIL	45C	0.5	2.7507	0.0451388		10	17	2	DVMNRLIL	50C
10	17	2	DVMNRLIL	15C	0.75	1.31492	0.0710381		10	17	2	DVMNRLIL	20C	0.75	1.42924	0.140966		10	17	2	DVMNRLIL	25C	0.75	1.7615	0.0817678		10	17	2	DVMNRLIL	35C	0.75	2.32112	0.0836178		10	17	2	DVMNRLIL	45C	0.75	3.0602	0.0432889		10	17	2	DVMNRLIL	50C
10	17	2	DVMNRLIL	15C	1	1.44573	0.0577185		10	17	2	DVMNRLIL	20C	1	1.52552	0.233464		10	17	2	DVMNRLIL	25C	1	1.85543	0.0355191		10	17	2	DVMNRLIL	35C	1	2.51079	0.0936075		10	17	2	DVMNRLIL	45C	1	3.19572	0.249743		10	17	2	DVMNRLIL	50C
10	17	2	DVMNRLIL	15C	2	1.71808	0.075108		10	17	2	DVMNRLIL	20C	2	1.82717	0.231614		10	17	2	DVMNRLIL	25C	2	2.20417	0.039589		10	17	2	DVMNRLIL	35C	2	3.0152	0.130607		10	17	2	DVMNRLIL	45C	2	3.75638	0.119137		10	17	2	DVMNRLIL	50C
10	17	2	DVMNRLIL	15C	5	2.11417	0.0654883		10	17	2	DVMNRLIL	20C	5	2.2599	0.311532		10	17	2	DVMNRLIL	25C	5	2.87968	0.106927		10	17	2	DVMNRLIL	35C	5	3.64807	0.121357		10	17	2	DVMNRLIL	45C	5	4.47008	0.167976		10	17	2	DVMNRLIL	50C
10	17	2	DVMNRLIL	15C	10	2.53355	0.0954575		10	17	2	DVMNRLIL	20C	10	2.77111	0.348531		10	17	2	DVMNRLIL	25C	10	3.38226	0.0480987		10	17	2	DVMNRLIL	35C	10	4.05358	0.139856		10	17	2	DVMNRLIL	45C	10	4.88973	0.124317		10	17	2	DVMNRLIL	50C
10	17	2	DVMNRLIL	15C	30	3.40476	0.0947175		10	17	2	DVMNRLIL	20C	30	3.59025	0.348161		10	17	2	DVMNRLIL	25C	30	4.12579	0.0695582		10	17	2	DVMNRLIL	35C	30	4.86121	0.195725		10	17	2	DVMNRLIL	45C	30	5.07993	0.115067		10	17	2	DVMNRLIL	50C
10	17	2	DVMNRLIL	15C	60	3.87699	0.175005		10	17	2	DVMNRLIL	20C	60	4.07686	0.37184		10	17	2	DVMNRLIL	25C	60	4.68618	0.110257		10	17	2	DVMNRLIL	35C	60	4.93211	0.188695		10	17	2	DVMNRLIL	45C	60	5.09693	0.153916		10	17	2	DVMNRLIL	50C
10	17	2	DVMNRLIL	15C	90	4.03971	0.0173895		10	17	2	DVMNRLIL	20C	90	4.36596	0.421789		10	17	2	DVMNRLIL	25C	90	4.75159	0.130237		10	17	2	DVMNRLIL	35C	90	5.0726	0.0566085		10	17	2	DVMNRLIL	45C	90	5.04225	0.074368		10	17	2	DVMNRLIL	50C
10	17	2	DVMNRLIL	15C	120	4.39134	0.130607		10	17	2	DVMNRLIL	20C	120	4.53287	0.320412		10	17	2	DVMNRLIL	25C	120	5.00327	0.218294		10	17	2	DVMNRLIL	35C	120	5.13487	0.0166496		10	17	2	DVMNRLIL	45C	120	5.09588	0.0725181		10	17	2	DVMNRLIL	50C
10	17	2	DVMNRLIL	15C	180	4.76048	0.0473587		10	17	2	DVMNRLIL	20C	180	4.72517	0.37924		10	17	2	DVMNRLIL	25C	180	5.08097	0.198685		10	17	2	DVMNRLIL	35C	180	5.09275	0.104337		10	17	2	DVMNRLIL	45C	180	5.09118	0.193875		10	17	2	DVMNRLIL	50C
10	17	2	DVMNRLIL	15C	240	4.85179	0.128387		10	17	2	DVMNRLIL	20C	240	4.82301	0.197945		10	17	2	DVMNRLIL	25C	240	5.06554	0.119137		10	17	2	DVMNRLIL	35C	240	4.9635	0.176855		10	17	2	DVMNRLIL	45C	240	5.14716	0.0221994		10	17	2	DVMNRLIL	50C
18	28	2	AMDLMNRDDAL	15C	0	0	0		18	28	2	AMDLMNRDDAL	20C	0	0	0		18	28	2	AMDLMNRDDAL	25C	0	0	0		18	28	2	AMDLMNRDDAL	35C	0	0	0		18	28	2	AMDLMNRDDAL	45C	0	0	0		18	28	2	AMDLMNRDDAL	50C
18	28	2	AMDLMNRDDAL	15C	0.166667	2.51494	0.141115		18	28	2	AMDLMNRDDAL	20C	0.166667	2.5796	0.423689		18	28	2	AMDLMNRDDAL	25C	0.166667	3.30085	0.172969		18	28	2	AMDLMNRDDAL	35C	0.166667	3.79977	0.136663		18	28	2	AMDLMNRDDAL	45C	0.166667	4.76443	0.0808331		18	28	2	AMDLMNRDDAL	50C
18	28	2	AMDLMNRDDAL	15C	0.333333	2.74768	0.0763804		18	28	2	AMDLMNRDDAL	20C	0.333333	2.85691	0.38841		18	28	2	AMDLMNRDDAL	25C	0.333333	3.76732	0.219551		18	28	2	AMDLMNRDDAL	35C	0.333333	4.75765	0.134265		18	28	2	AMDLMNRDDAL	45C	0.333333	5.43772	0.336348		18	28	2	AMDLMNRDDAL	50C
18	28	2	AMDLMNRDDAL	15C	0.5	3.04243	0.0548021		18	28	2	AMDLMNRDDAL	20C	0.5	3.08167	0.243869		18	28	2	AMDLMNRDDAL	25C	0.5	3.95526	0.201055		18	28	2	AMDLMNRDDAL	35C	0.5	4.94462	0.0849432		18	28	2	AMDLMNRDDAL	45C	0.5	5.65449	0.264078		18	28	2	AMDLMNRDDAL	50C
18	28	2	AMDLMNRDDAL	15C	0.75	3.20058	0.0674751		18	28	2	AMDLMNRDDAL	20C	0.75	3.52076	0.441499		18	28	2	AMDLMNRDDAL	25C	0.75	4.28174	0.222976		18	28	2	AMDLMNRDDAL	35C	0.75	5.23259	0.225716		18	28	2	AMDLMNRDDAL	45C	0.75	5.97903	0.315455		18	28	2	AMDLMNRDDAL	50C
18	28	2	AMDLMNRDDAL	15C	1	3.4469	0.0643925		18	28	2	AMDLMNRDDAL	20C	1	3.74407	0.557269		18	28	2	AMDLMNRDDAL	25C	1	4.58884	0.224346		18	28	2	AMDLMNRDDAL	35C	1	5.46219	0.221606		18	28	2	AMDLMNRDDAL	45C	1	5.79133	0.632279		18	28	2	AMDLMNRDDAL	50C
18	28	2	AMDLMNRDDAL	15C	2	4.11414	0.00102754		18	28	2	AMDLMNRDDAL	20C	2	4.48421	0.528498		18	28	2	AMDLMNRDDAL	25C	2	5.15242	0.243184		18	28	2	AMDLMNRDDAL	35C	2	5.95796	0.269215		18	28	2	AMDLMNRDDAL	45C	2	6.43483	0.0345938		18	28	2	AMDLMNRDDAL	50C
18	28	2	AMDLMNRDDAL	15C	5	4.98264	0.0380189		18	28	2	AMDLMNRDDAL	20C	5	5.31275	0.337718		18	28	2	AMDLMNRDDAL	25C	5	5.84461	0.328128		18	28	2	AMDLMNRDDAL	35C	5	6.37889	0.2699		18	28	2	AMDLMNRDDAL	45C	5	6.63101	0.120907		18	28	2	AMDLMNRDDAL	50C
18	28	2	AMDLMNRDDAL	15C	10	5.40818	0.00411016		18	28	2	AMDLMNRDDAL	20C	10	5.76808	0.434307		18	28	2	AMDLMNRDDAL	25C	10	6.23599	0.0493219		18	28	2	AMDLMNRDDAL	35C	10	6.54552	0.00411016		18	28	2	AMDLMNRDDAL	45C	10	6.67025	0.139403		18	28	2	AMDLMNRDDAL	50C
18	28	2	AMDLMNRDDAL	15C	30	6.11296	0.0102754		18	28	2	AMDLMNRDDAL	20C	30	6.32342	0.513427		18	28	2	AMDLMNRDDAL	25C	30	6.4266	0.175709		18	28	2	AMDLMNRDDAL	35C	30	6.66661	0.132895		18	28	2	AMDLMNRDDAL	45C	30	6.66468	0.197973		18	28	2	AMDLMNRDDAL	50C
18	28	2	AMDLMNRDDAL	15C	60	6.36532	0.182217		18	28	2	AMDLMNRDDAL	20C	60	6.65426	0.133238		18	28	2	AMDLMNRDDAL	25C	60	6.5787	0.408618		18	28	2	AMDLMNRDDAL	35C	60	6.52009	0.133238		18	28	2	AMDLMNRDDAL	45C	60	6.6981	0.191807		18	28	2	AMDLMNRDDAL	50C
18	28	2	AMDLMNRDDAL	15C	90	6.12216	0.489109		18	28	2	AMDLMNRDDAL	20C	90	6.57506	0.138375		18	28	2	AMDLMNRDDAL	25C	90	6.24132	0.544596		18	28	2	AMDLMNRDDAL	35C	90	6.68042	0.18393		18	28	2	AMDLMNRDDAL	45C	90	6.81774	0.0835732		18	28	2	AMDLMNRDDAL	50C
18	28	2	AMDLMNRDDAL	15C	120	6.6562	0.19489		18	28	2	AMDLMNRDDAL	20C	120	6.64603	0.0441842		18	28	2	AMDLMNRDDAL	25C	120	6.69253	0.231881		18	28	2	AMDLMNRDDAL	35C	120	6.82985	0.0157556		18	28	2	AMDLMNRDDAL	45C	120	6.88992	0.184957		18	28	2	AMDLMNRDDAL	50C
18	28	2	AMDLMNRDDAL	15C	180	6.79401	0.328813		18	28	2	AMDLMNRDDAL	20C	180	6.51476	0.230511		18	28	2	AMDLMNRDDAL	25C	180	6.64094	0.313742		18	28	2	AMDLMNRDDAL	35C	180	6.75719	0.0397315		18	28	2	AMDLMNRDDAL	45C	180	7.01707	0.32573		18	28	2	AMDLMNRDDAL	50C
18	28	2	AMDLMNRDDAL	15C	240	6.62786	0.156871		18	28	2	AMDLMNRDDAL	20C	240	6.67315	0.0414441		18	28	2	AMDLMNRDDAL	25C	240	6.57361	0.386355		18	28	2	AMDLMNRDDAL	35C	240	6.72837	0.32299		18	28	2	AMDLMNRDDAL	45C	240	7.14252	0.00376764		18	28	2	AMDLMNRDDAL	50C
28	36	3	LRVTGEVRE	15C	0	0	0		28	36	3	LRVTGEVRE	20C	0	0	0		28	36	3	LRVTGEVRE	25C	0	0	0		28	36	3	LRVTGEVRE	35C	0	0	0		28	36	3	LRVTGEVRE	45C	0	0	0		28	36	3	LRVTGEVRE	50C
28	36	3	LRVTGEVRE	15C	0.166667	0.503427	0.127062		28	36	3	LRVTGEVRE	20C	0.166667	0.560472	0.141584		28	36	3	LRVTGEVRE	25C	0.166667	0.718203	0.0798678		28	36	3	LRVTGEVRE	35C	0.166667	1.02169	0.0290428		28	36	3	LRVTGEVRE	45C	0.166667	1.30977	0.130693		28	36	3	LRVTGEVRE	50C
28	36	3	LRVTGEVRE	15C	0.333333	0.565892	0.0685734		28	36	3	LRVTGEVRE	20C	0.333333	0.575019	0.125852		28	36	3	LRVTGEVRE	25C	0.333333	1.29522	0.41023		28	36	3	LRVTGEVRE	35C	0.333333	1.18141	0.0209754		28	36	3	LRVTGEVRE	45C	0.333333	1.45409	0.0282361		28	36	3	LRVTGEVRE	50C
28	36	3	LRVTGEVRE	15C	0.5	0.6449	0.0536486		28	36	3	LRVTGEVRE	20C	0.5	0.672852	0.117381		28	36	3	LRVTGEVRE	25C	0.5	1.03538	0.137954		28	36	3	LRVTGEVRE	35C	0.5	1.34285	0.0145214		28	36	3	LRVTGEVRE	45C	0.5	1.45609	0.0399339		28	36	3	LRVTGEVRE	50C
28	36	3	LRVTGEVRE	15C	0.75	0.907309	0.185955		28	36	3	LRVTGEVRE	20C	0.75	0.812899	0.162963		28	36	3	LRVTGEVRE	25C	0.75	1.1469	0.0931791		28	36	3	LRVTGEVRE	35C	0.75	1.33144	0.0201686		28	36	3	LRVTGEVRE	45C	0.75	1.51998	0.0818847		28	36	3	LRVTGEVRE	50C
28	36	3	LRVTGEVRE	15C	1	0.830583	0.0693801		28	36	3	LRVTGEVRE	20C	1	0.944104	0.157315		28	36	3	LRVTGEVRE	25C	1	1.2995	0.00968095		28	36	3	LRVTGEVRE	35C	1	1.43669	0.0544553		28	36	3	LRVTGEVRE	45C	1	1.48375	0.110524		28	36	3	LRVTGEVRE	50C
28	36	3	LRVTGEVRE	15C	2	1.11267	0.0552621		28	36	3	LRVTGEVRE	20C	2	1.14177	0.253722		28	36	3	LRVTGEVRE	25C	2	1.34827	0.0262192		28	36	3	LRVTGEVRE	35C	2	1.45723	0.0504216		28	36	3	LRVTGEVRE	45C	2	1.58073	0.047598		28	36	3	LRVTGEVRE	50C
28	36	3	LRVTGEVRE	15C	5	1.35654	0.0661531		28	36	3	LRVTGEVRE	20C	5	1.33515	0.0794644		28	36	3	LRVTGEVRE	25C	5	1.53652	0.0455811		28	36	3	LRVTGEVRE	35C	5	1.58273	0.0722037		28	36	3	LRVTGEVRE	45C	5	1.85426	0.0657498		28	36	3	LRVTGEVRE	50C
28	36	3	LRVTGEVRE	15C	10	1.37622	0.17466		28	36	3	LRVTGEVRE	20C	10	1.39106	0.0294462		28	36	3	LRVTGEVRE	25C	10	1.58387	0.0447744		28	36	3	LRVTGEVRE	35C	10	1.74616	0.0701869		28	36	3	LRVTGEVRE	45C	10	2.35113	0.0826914		28	36	3	LRVTGEVRE	50C
28	36	3	LRVTGEVRE	15C	30	1.53966	0.0395305		28	36	3	LRVTGEVRE	20C	30	1.53452	0.115365		28	36	3	LRVTGEVRE	25C	30	1.90104	0.0738172		28	36	3	LRVTGEVRE	35C	30	2.45638	0.0734139		28	36	3	LRVTGEVRE	45C	30	3.12838	0.194426		28	36	3	LRVTGEVRE	50C
28	36	3	LRVTGEVRE	15C	60	1.60013	0.0693801		28	36	3	LRVTGEVRE	20C	60	1.7841	0.227099		28	36	3	LRVTGEVRE	25C	60	2.23333	0.0629262		28	36	3	LRVTGEVRE	35C	60	2.93128	0.0544553		28	36	3	LRVTGEVRE	45C	60	3.4889	0.112944		28	36	3	LRVTGEVRE	50C
28	36	3	LRVTGEVRE	15C	90	1.80235	0.0625228		28	36	3	LRVTGEVRE	20C	90	1.97292	0.253722		28	36	3	LRVTGEVRE	25C	90	2.49032	0.0221855		28	36	3	LRVTGEVRE	35C	90	2.9618	0.0387238		28	36	3	LRVTGEVRE	45C	90	3.62553	0.10286		28	36	3	LRVTGEVRE	50C
28	36	3	LRVTGEVRE	15C	120	1.91045	0.0532452		28	36	3	LRVTGEVRE	20C	120	2.05079	0.456618		28	36	3	LRVTGEVRE	25C	120	2.67971	0.0899521		28	36	3	LRVTGEVRE	35C	120	3.17801	0.041144		28	36	3	LRVTGEVRE	45C	120	3.83432	0.114155		28	36	3	LRVTGEVRE	50C
28	36	3	LRVTGEVRE	15C	180	2.23419	0.0851117		28	36	3	LRVTGEVRE	20C	180	2.43242	0.225889		28	36	3	LRVTGEVRE	25C	180	2.84258	0.0088742		28	36	3	LRVTGEVRE	35C	180	3.28554	0.0391272		28	36	3	LRVTGEVRE	45C	180	4.31179	0.294059		28	36	3	LRVTGEVRE	50C
28	36	3	LRVTGEVRE	15C	240	2.2513	0.0157315		28	36	3	LRVTGEVRE	20C	240	2.45724	0.494132		28	36	3	LRVTGEVRE	25C	240	2.9735	0.0568756		28	36	3	LRVTGEVRE	35C	240	3.44184	0.00605059		28	36	3	LRVTGEVRE	45C	240	4.56906	0.125449		28	36	3	LRVTGEVRE	50C
37	49	2	YIDTVKIGYPLVL	15C	0	0	0		37	49	2	YIDTVKIGYPLVL	20C	0	0	0		37	49	2	YIDTVKIGYPLVL	25C	0	0	0		37	49	2	YIDTVKIGYPLVL	35C	0	0	0		37	49	2	YIDTVKIGYPLVL	45C	0	0	0		37	49	2	YIDTVKIGYPLVL	50C
37	49	2	YIDTVKIGYPLVL	15C	0.166667	0.659866	0.00399193		37	49	2	YIDTVKIGYPLVL	20C	0.166667	0.687225	0.261932		37	49	2	YIDTVKIGYPLVL	25C	0.166667	1.07719	0.0420689		37	49	2	YIDTVKIGYPLVL	35C	0.166667	1.80112	0.0156607		37	49	2	YIDTVKIGYPLVL	45C	0.166667	2.6462	0.2171		37	49	2	YIDTVKIGYPLVL	50C
37	49	2	YIDTVKIGYPLVL	15C	0.333333	0.725874	0.0506669		37	49	2	YIDTVKIGYPLVL	20C	0.333333	0.806648	0.269916		37	49	2	YIDTVKIGYPLVL	25C	0.333333	1.80698	0.601247		37	49	2	YIDTVKIGYPLVL	35C	0.333333	2.2508	0.216793		37	49	2	YIDTVKIGYPLVL	45C	0.333333	3.18034	0.155685		37	49	2	YIDTVKIGYPLVL	50C
37	49	2	YIDTVKIGYPLVL	15C	0.5	0.798831	0.0334708		37	49	2	YIDTVKIGYPLVL	20C	0.5	0.976228	0.339007		37	49	2	YIDTVKIGYPLVL	25C	0.5	1.70862	0.0475961		37	49	2	YIDTVKIGYPLVL	35C	0.5	2.50397	0.0374628		37	49	2	YIDTVKIGYPLVL	45C	0.5	3.43764	0.188542		37	49	2	YIDTVKIGYPLVL	50C
37	49	2	YIDTVKIGYPLVL	15C	0.75	1.11042	0.160292		37	49	2	YIDTVKIGYPLVL	20C	0.75	1.11541	0.398272		37	49	2	YIDTVKIGYPLVL	25C	0.75	1.98155	0.0436042		37	49	2	YIDTVKIGYPLVL	35C	0.75	3.00294	0.207581		37	49	2	YIDTVKIGYPLVL	45C	0.75	3.83435	0.189463		37	49	2	YIDTVKIGYPLVL	50C
37	49	2	YIDTVKIGYPLVL	15C	1	1.15232	0.0899721		37	49	2	YIDTVKIGYPLVL	20C	1	1.31713	0.431129		37	49	2	YIDTVKIGYPLVL	25C	1	2.17154	0.038384		37	49	2	YIDTVKIGYPLVL	35C	1	3.19793	0.108089		37	49	2	YIDTVKIGYPLVL	45C	1	4.02824	0.127128		37	49	2	YIDTVKIGYPLVL	50C
37	49	2	YIDTVKIGYPLVL	15C	2	1.61959	0.128663		37	49	2	YIDTVKIGYPLVL	20C	2	1.84715	0.782726		37	49	2	YIDTVKIGYPLVL	25C	2	2.79819	0.204203		37	49	2	YIDTVKIGYPLVL	35C	2	3.65847	0.14156		37	49	2	YIDTVKIGYPLVL	45C	2	4.52309	0.108396		37	49	2	YIDTVKIGYPLVL	50C
37	49	2	YIDTVKIGYPLVL	15C	5	2.56477	0.144938		37	49	2	YIDTVKIGYPLVL	20C	5	2.65966	0.657441		37	49	2	YIDTVKIGYPLVL	25C	5	3.63198	0.118223		37	49	2	YIDTVKIGYPLVL	35C	5	4.35807	0.194991		37	49	2	YIDTVKIGYPLVL	45C	5	5.33104	0.146166		37	49	2	YIDTVKIGYPLVL	50C
37	49	2	YIDTVKIGYPLVL	15C	10	3.12997	0.104712		37	49	2	YIDTVKIGYPLVL	20C	10	3.37489	0.520487		37	49	2	YIDTVKIGYPLVL	25C	10	4.04518	0.213108		37	49	2	YIDTVKIGYPLVL	35C	10	4.86486	0.148316		37	49	2	YIDTVKIGYPLVL	45C	10	5.90905	0.166433		37	49	2	YIDTVKIGYPLVL	50C
37	49	2	YIDTVKIGYPLVL	15C	30	3.98981	0.212187		37	49	2	YIDTVKIGYPLVL	20C	30	4.12465	0.46982		37	49	2	YIDTVKIGYPLVL	25C	30	4.8299	0.184243		37	49	2	YIDTVKIGYPLVL	35C	30	5.89863	0.216179		37	49	2	YIDTVKIGYPLVL	45C	30	6.9122	0.278821		37	49	2	YIDTVKIGYPLVL	50C
37	49	2	YIDTVKIGYPLVL	15C	60	4.29141	0.127128		37	49	2	YIDTVKIGYPLVL	20C	60	4.57477	0.437577		37	49	2	YIDTVKIGYPLVL	25C	60	5.38815	0.226926		37	49	2	YIDTVKIGYPLVL	35C	60	6.40237	0.270837		37	49	2	YIDTVKIGYPLVL	45C	60	7.74512	0.0411476		37	49	2	YIDTVKIGYPLVL	50C
37	49	2	YIDTVKIGYPLVL	15C	90	4.58172	0.0758468		37	49	2	YIDTVKIGYPLVL	20C	90	4.84141	0.677708		37	49	2	YIDTVKIGYPLVL	25C	90	5.79766	0.255791		37	49	2	YIDTVKIGYPLVL	35C	90	6.54134	0.14678		37	49	2	YIDTVKIGYPLVL	45C	90	8.21261	0.218328		37	49	2	YIDTVKIGYPLVL	50C
37	49	2	YIDTVKIGYPLVL	15C	120	4.90003	0.139104		37	49	2	YIDTVKIGYPLVL	20C	120	5.12889	0.619978		37	49	2	YIDTVKIGYPLVL	25C	120	6.05127	0.260704		37	49	2	YIDTVKIGYPLVL	35C	120	7.2138	0.147702		37	49	2	YIDTVKIGYPLVL	45C	120	8.38957	0.280664		37	49	2	YIDTVKIGYPLVL	50C
37	49	2	YIDTVKIGYPLVL	15C	180	5.36795	0.213108		37	49	2	YIDTVKIGYPLVL	20C	180	5.64089	0.503905		37	49	2	YIDTVKIGYPLVL	25C	180	6.37219	0.148316		37	49	2	YIDTVKIGYPLVL	35C	180	7.23095	0.10379		37	49	2	YIDTVKIGYPLVL	45C	180	8.67401	0.282506		37	49	2	YIDTVKIGYPLVL	50C
37	49	2	YIDTVKIGYPLVL	15C	240	5.58226	0.042683		37	49	2	YIDTVKIGYPLVL	20C	240	5.88125	0.509739		37	49	2	YIDTVKIGYPLVL	25C	240	6.50985	0.22754		37	49	2	YIDTVKIGYPLVL	35C	240	7.72449	0.256405		37	49	2	YIDTVKIGYPLVL	45C	240	8.78562	0.177488		37	49	2	YIDTVKIGYPLVL	50C
55	59	1	IIAEF	15C	0	0	0		55	59	1	IIAEF	20C	0	0	0		55	59	1	IIAEF	25C	0	0	0		55	59	1	IIAEF	35C	0	0			55	59	1	IIAEF	45C	0	0	0		55	59	1	IIAEF	50C
55	59	1	IIAEF	15C	0.166667	-0.0879296	0.086648		55	59	1	IIAEF	20C	0.166667	-0.11887	0.111034		55	59	1	IIAEF	25C	0.166667	-0.104928	0.0439293		55	59	1	IIAEF	35C	0.166667	-0.0188333			55	59	1	IIAEF	45C	0.166667	-0.0649382	0.0219647		55	59	1	IIAEF	50C
55	59	1	IIAEF	15C	0.333333	-0.101749	0.115185		55	59	1	IIAEF	20C	0.333333	-0.111043	0.0373572		55	59	1	IIAEF	25C	0.333333	-0.0149199	0.0653752		55	59	1	IIAEF	35C	0.333333	-0.0481839			55	59	1	IIAEF	45C	0.333333	-0.104072	0.0188516		55	59	1	IIAEF	50C
55	59	1	IIAEF	15C	0.5	-0.0733765	0.0494637		55	59	1	IIAEF	20C	0.5	-0.128654	0.0307851		55	59	1	IIAEF	25C	0.5	-0.0690962	0.0513662		55	59	1	IIAEF	35C	0.5	-0.0694631			55	59	1	IIAEF	45C	0.5	-0.166809	0.0224835		55	59	1	IIAEF	50C
55	59	1	IIAEF	15C	0.75	-0.0644491	0.0569006		55	59	1	IIAEF	20C	0.75	-0.141372	0.0878587		55	59	1	IIAEF	25C	0.75	-0.0737434	0.0596678		55	59	1	IIAEF	35C	0.75	-0.0371774			55	59	1	IIAEF	45C	0.75	-0.103094	0.0254237		55	59	1	IIAEF	50C
55	59	1	IIAEF	15C	1	-0.0809588	0.0985816		55	59	1	IIAEF	20C	1	-0.101382	0.0499826		55	59	1	IIAEF	25C	1	-0.0942889	0.0368384		55	59	1	IIAEF	35C	1	-0.0212792			55	59	1	IIAEF	45C	1	-0.0690962	0.0385679		55	59	1	IIAEF	50C
55	59	1	IIAEF	15C	2	-0.076067	0.0771358		55	59	1	IIAEF	20C	2	-0.0911092	0.0683153		55	59	1	IIAEF	25C	2	-0.080225	0.0204081		55	59	1	IIAEF	35C	2	-0.0440259			55	59	1	IIAEF	45C	2	-0.121927	0.0430646		55	59	1	IIAEF	50C
55	59	1	IIAEF	15C	5	-0.0747218	0.0735038		55	59	1	IIAEF	20C	5	-0.155191	0.0524039		55	59	1	IIAEF	25C	5	-0.0830378	0.0112418		55	59	1	IIAEF	35C	5	-0.0200563			55	59	1	IIAEF	45C	5	-0.0895194	0.0259425		55	59	1	IIAEF	50C
55	59	1	IIAEF	15C	10	-0.103583	0.0714284		55	59	1	IIAEF	20C	10	-0.151767	0.0952955		55	59	1	IIAEF	25C	10	-0.0483062	0.00985816		55	59	1	IIAEF	35C	10	-0.137948			55	59	1	IIAEF	45C	10	-0.0269047	0.0228294		55	59	1	IIAEF	50C
55	59	1	IIAEF	15C	30	-0.0857283	0.0835349		55	59	1	IIAEF	20C	30	-0.127431	0.069526		55	59	1	IIAEF	25C	30	-0.0736211	0.0338982		55	59	1	IIAEF	35C	30	-0.0269047			55	59	1	IIAEF	45C	30	0.411765	0.0631268		55	59	1	IIAEF	50C
55	59	1	IIAEF	15C	60	-0.0951449	0.167416		55	59	1	IIAEF	20C	60	-0.142595	0.0470424		55	59	1	IIAEF	25C	60	-0.0289837	0.00155655		55	59	1	IIAEF	35C	60	0.246056			55	59	1	IIAEF	45C	60	1.18332	0.069526		55	59	1	IIAEF	50C
55	59	1	IIAEF	15C	90	-0.126819	0.128502		55	59	1	IIAEF	20C	90	-0.121438	0.0593219		55	59	1	IIAEF	25C	90	0.065672	0.0295745		55	59	1	IIAEF	35C	90	0.414333			55	59	1	IIAEF	45C	90	1.58004	0.0518851		55	59	1	IIAEF	50C
55	59	1	IIAEF	15C	120	-0.0870735	0.139052		55	59	1	IIAEF	20C	120	-0.104195	0.0671047		55	59	1	IIAEF	25C	120	0.0741103	0.0390867		55	59	1	IIAEF	35C	120	0.557662			55	59	1	IIAEF	45C	120	1.82524	0.0147008		55	59	1	IIAEF	50C
55	59	1	IIAEF	15C	180	-0.0673841	0.133345		55	59	1	IIAEF	20C	180	-0.022869	0.0914906		55	59	1	IIAEF	25C	180	0.229179	0.0722932		55	59	1	IIAEF	35C	180	1.11288			55	59	1	IIAEF	45C	180	2.32983	0.1202		55	59	1	IIAEF	50C
55	59	1	IIAEF	15C	240	-0.0720313	0.128156		55	59	1	IIAEF	20C	240	-0.00122294	0.0909718		55	59	1	IIAEF	25C	240	0.399535	0.0247319		55	59	1	IIAEF	35C	240	1.41568			55	59	1	IIAEF	45C	240	2.53186	0.102214		55	59	1	IIAEF	50C
60	71	3	RKRFGCRIIADF	15C	0	0	0		60	71	3	RKRFGCRIIADF	20C	0	0	0		60	71	3	RKRFGCRIIADF	25C	0	0	0		60	71	3	RKRFGCRIIADF	35C	0	0	0		60	71	3	RKRFGCRIIADF	45C	0	0	0		60	71	3	RKRFGCRIIADF	50C
60	71	3	RKRFGCRIIADF	15C	0.166667	0.457883	0.0155163		60	71	3	RKRFGCRIIADF	20C	0.166667	0.452032	0.12413		60	71	3	RKRFGCRIIADF	25C	0.166667	0.544194	0.0786157		60	71	3	RKRFGCRIIADF	35C	0.166667	0.835308	0.0134474		60	71	3	RKRFGCRIIADF	45C	0.166667	1.21054	0.226537		60	71	3	RKRFGCRIIADF	50C
60	71	3	RKRFGCRIIADF	15C	0.333333	0.521519	0.00413767		60	71	3	RKRFGCRIIADF	20C	0.333333	0.478364	0.122061		60	71	3	RKRFGCRIIADF	25C	0.333333	1.1608	0.684784		60	71	3	RKRFGCRIIADF	35C	0.333333	1.08546	0.111717		60	71	3	RKRFGCRIIADF	45C	0.333333	1.59857	0.104993		60	71	3	RKRFGCRIIADF	50C
60	71	3	RKRFGCRIIADF	15C	0.5	0.528102	0.00930975		60	71	3	RKRFGCRIIADF	20C	0.5	0.555897	0.129302		60	71	3	RKRFGCRIIADF	25C	0.5	0.8386	0.0336186		60	71	3	RKRFGCRIIADF	35C	0.5	1.19481	0.0367218		60	71	3	RKRFGCRIIADF	45C	0.5	1.85531	0.0574101		60	71	3	RKRFGCRIIADF	50C
60	71	3	RKRFGCRIIADF	15C	0.75	0.768747	0.251363		60	71	3	RKRFGCRIIADF	20C	0.75	0.581863	0.147404		60	71	3	RKRFGCRIIADF	25C	0.75	0.897481	0.0403423		60	71	3	RKRFGCRIIADF	35C	0.75	1.43143	0.12413		60	71	3	RKRFGCRIIADF	45C	0.75	2.13252	0.202229		60	71	3	RKRFGCRIIADF	50C
60	71	3	RKRFGCRIIADF	15C	1	0.670733	0.115855		60	71	3	RKRFGCRIIADF	20C	1	0.723397	0.20378		60	71	3	RKRFGCRIIADF	25C	1	1.00208	0.0206883		60	71	3	RKRFGCRIIADF	35C	1	1.60186	0.0703404		60	71	3	RKRFGCRIIADF	45C	1	2.23822	0.202746		60	71	3	RKRFGCRIIADF	50C
60	71	3	RKRFGCRIIADF	15C	2	0.839697	0.0899943		60	71	3	RKRFGCRIIADF	20C	2	0.971722	0.384286		60	71	3	RKRFGCRIIADF	25C	2	1.33086	0.0832706		60	71	3	RKRFGCRIIADF	35C	2	2.09997	0.113786		60	71	3	RKRFGCRIIADF	45C	2	2.82666	0.176368		60	71	3	RKRFGCRIIADF	50C
60	71	3	RKRFGCRIIADF	15C	5	1.33708	0.00517209		60	71	3	RKRFGCRIIADF	20C	5	1.38682	0.370321		60	71	3	RKRFGCRIIADF	25C	5	2.08352	0.0398251		60	71	3	RKRFGCRIIADF	35C	5	2.95211	0.099304		60	71	3	RKRFGCRIIADF	45C	5	4.0628	0.198091		60	71	3	RKRFGCRIIADF	50C
60	71	3	RKRFGCRIIADF	15C	10	1.74815	0.0237916		60	71	3	RKRFGCRIIADF	20C	10	1.91382	0.446351		60	71	3	RKRFGCRIIADF	25C	10	2.70122	0.0434455		60	71	3	RKRFGCRIIADF	35C	10	3.59468	0.307739		60	71	3	RKRFGCRIIADF	45C	10	5.01807	0.302567		60	71	3	RKRFGCRIIADF	50C
60	71	3	RKRFGCRIIADF	15C	30	2.59187	0.299464		60	71	3	RKRFGCRIIADF	20C	30	2.91736	0.672888		60	71	3	RKRFGCRIIADF	25C	30	3.91871	0.047066		60	71	3	RKRFGCRIIADF	35C	30	5.3677	0.252915		60	71	3	RKRFGCRIIADF	45C	30	6.07244	0.481004		60	71	3	RKRFGCRIIADF	50C
60	71	3	RKRFGCRIIADF	15C	60	3.22713	0.14275		60	71	3	RKRFGCRIIADF	20C	60	3.81301	0.906149		60	71	3	RKRFGCRIIADF	25C	60	5.01258	0.146887		60	71	3	RKRFGCRIIADF	35C	60	5.96894	0.0801673		60	71	3	RKRFGCRIIADF	45C	60	6.3994	0.423077		60	71	3	RKRFGCRIIADF	50C
60	71	3	RKRFGCRIIADF	15C	90	3.75852	0.217745		60	71	3	RKRFGCRIIADF	20C	90	4.3093	0.852877		60	71	3	RKRFGCRIIADF	25C	90	5.43974	0.287568		60	71	3	RKRFGCRIIADF	35C	90	5.95358	0.0677543		60	71	3	RKRFGCRIIADF	45C	90	6.67442	0.436524		60	71	3	RKRFGCRIIADF	50C
60	71	3	RKRFGCRIIADF	15C	120	4.20799	0.36308		60	71	3	RKRFGCRIIADF	20C	120	4.607	0.645993		60	71	3	RKRFGCRIIADF	25C	120	5.65845	0.219296		60	71	3	RKRFGCRIIADF	35C	120	6.21727	0.211021		60	71	3	RKRFGCRIIADF	45C	120	6.81047	0.486176		60	71	3	RKRFGCRIIADF	50C
60	71	3	RKRFGCRIIADF	15C	180	4.6432	0.566861		60	71	3	RKRFGCRIIADF	20C	180	5.21409	0.513588		60	71	3	RKRFGCRIIADF	25C	180	6.01137	0.125682		60	71	3	RKRFGCRIIADF	35C	180	6.32881	0.00672371		60	71	3	RKRFGCRIIADF	45C	180	7.1323	0.322738		60	71	3	RKRFGCRIIADF	50C
60	71	3	RKRFGCRIIADF	15C	240	4.97199	0.300498		60	71	3	RKRFGCRIIADF	20C	240	5.51362	0.701335		60	71	3	RKRFGCRIIADF	25C	240	5.8713	0.186195		60	71	3	RKRFGCRIIADF	35C	240	6.42573	0.111717		60	71	3	RKRFGCRIIADF	45C	240	7.39855	0.274121		60	71	3	RKRFGCRIIADF	50C
71	88	3	FKVADIPETNEKICRATF	15C	0	0	0		71	88	3	FKVADIPETNEKICRATF	20C	0	0	0		71	88	3	FKVADIPETNEKICRATF	25C	0	0	0		71	88	3	FKVADIPETNEKICRATF	35C	0	0	0		71	88	3	FKVADIPETNEKICRATF	45C	0	0	0		71	88	3	FKVADIPETNEKICRATF	50C
71	88	3	FKVADIPETNEKICRATF	15C	0.166667	1.61878	0.00697956		71	88	3	FKVADIPETNEKICRATF	20C	0.166667	1.59081	0.380774		71	88	3	FKVADIPETNEKICRATF	25C	0.166667	1.9541	0.163244		71	88	3	FKVADIPETNEKICRATF	35C	0.166667	2.0805	0.00542855		71	88	3	FKVADIPETNEKICRATF	45C	0.166667	2.19292	0.204734		71	88	3	FKVADIPETNEKICRATF	50C
71	88	3	FKVADIPETNEKICRATF	15C	0.333333	1.81208	0.188836		71	88	3	FKVADIPETNEKICRATF	20C	0.333333	1.67389	0.222958		71	88	3	FKVADIPETNEKICRATF	25C	0.333333	2.92992	1.00195		71	88	3	FKVADIPETNEKICRATF	35C	0.333333	2.0805	0.0860812		71	88	3	FKVADIPETNEKICRATF	45C	0.333333	2.55347	0.086469		71	88	3	FKVADIPETNEKICRATF	50C
71	88	3	FKVADIPETNEKICRATF	15C	0.5	1.8214	0.0120203		71	88	3	FKVADIPETNEKICRATF	20C	0.5	1.94122	0.21404		71	88	3	FKVADIPETNEKICRATF	25C	0.5	2.14247	0.0116326		71	88	3	FKVADIPETNEKICRATF	35C	0.5	2.20388	0.112448		71	88	3	FKVADIPETNEKICRATF	45C	0.5	2.63819	0.0705711		71	88	3	FKVADIPETNEKICRATF	50C
71	88	3	FKVADIPETNEKICRATF	15C	0.75	2.09448	0.219856		71	88	3	FKVADIPETNEKICRATF	20C	0.75	1.83949	0.0189999		71	88	3	FKVADIPETNEKICRATF	25C	0.75	2.08927	0.0791017		71	88	3	FKVADIPETNEKICRATF	35C	0.75	2.24611	0.27608		71	88	3	FKVADIPETNEKICRATF	45C	0.75	2.83286	0.0744486		71	88	3	FKVADIPETNEKICRATF	50C
71	88	3	FKVADIPETNEKICRATF	15C	1	1.94642	0.0779384		71	88	3	FKVADIPETNEKICRATF	20C	1	1.85923	0.0492447		71	88	3	FKVADIPETNEKICRATF	25C	1	2.21567	0.106632		71	88	3	FKVADIPETNEKICRATF	35C	1	2.30314	0.0535099		71	88	3	FKVADIPETNEKICRATF	45C	1	3.0034	0.228774		71	88	3	FKVADIPETNEKICRATF	50C
71	88	3	FKVADIPETNEKICRATF	15C	2	2.03444	0.286937		71	88	3	FKVADIPETNEKICRATF	20C	2	2.11121	0.224121		71	88	3	FKVADIPETNEKICRATF	25C	2	2.26146	0.00465304		71	88	3	FKVADIPETNEKICRATF	35C	2	2.76376	0.059714		71	88	3	FKVADIPETNEKICRATF	45C	2	3.9189	0.22606		71	88	3	FKVADIPETNEKICRATF	50C
71	88	3	FKVADIPETNEKICRATF	15C	5	2.23377	0.107408		71	88	3	FKVADIPETNEKICRATF	20C	5	2.24282	0.0465304		71	88	3	FKVADIPETNEKICRATF	25C	5	2.61488	0.0616528		71	88	3	FKVADIPETNEKICRATF	35C	5	3.34064	0.163632		71	88	3	FKVADIPETNEKICRATF	45C	5	5.53219	0.372631		71	88	3	FKVADIPETNEKICRATF	50C
71	88	3	FKVADIPETNEKICRATF	15C	10	2.48903	0.0969383		71	88	3	FKVADIPETNEKICRATF	20C	10	2.3821	0.20706		71	88	3	FKVADIPETNEKICRATF	25C	10	2.91758	0.0841424		71	88	3	FKVADIPETNEKICRATF	35C	10	4.13111	0.0973261		71	88	3	FKVADIPETNEKICRATF	45C	10	6.58587	0.128734		71	88	3	FKVADIPETNEKICRATF	50C
71	88	3	FKVADIPETNEKICRATF	15C	30	3.01053	0.279958		71	88	3	FKVADIPETNEKICRATF	20C	30	3.1276	0.438549		71	88	3	FKVADIPETNEKICRATF	25C	30	4.02117	0.215591		71	88	3	FKVADIPETNEKICRATF	35C	30	5.63364	0.086469		71	88	3	FKVADIPETNEKICRATF	45C	30	8.91506	0.205897		71	88	3	FKVADIPETNEKICRATF	50C
71	88	3	FKVADIPETNEKICRATF	15C	60	3.56356	0.105857		71	88	3	FKVADIPETNEKICRATF	20C	60	3.83746	0.544406		71	88	3	FKVADIPETNEKICRATF	25C	60	4.8248	0.094224		71	88	3	FKVADIPETNEKICRATF	35C	60	7.11834	0.0263672		71	88	3	FKVADIPETNEKICRATF	45C	60	10.66	0.233815		71	88	3	FKVADIPETNEKICRATF	50C
71	88	3	FKVADIPETNEKICRATF	15C	90	3.9688	0.0461426		71	88	3	FKVADIPETNEKICRATF	20C	90	4.39927	0.714629		71	88	3	FKVADIPETNEKICRATF	25C	90	5.50943	0.113999		71	88	3	FKVADIPETNEKICRATF	35C	90	7.80133	0.032959		71	88	3	FKVADIPETNEKICRATF	45C	90	11.1143	0.294692		71	88	3	FKVADIPETNEKICRATF	50C
71	88	3	FKVADIPETNEKICRATF	15C	120	4.60326	0.113612		71	88	3	FKVADIPETNEKICRATF	20C	120	4.74227	0.527344		71	88	3	FKVADIPETNEKICRATF	25C	120	6.09564	0.48159		71	88	3	FKVADIPETNEKICRATF	35C	120	8.72368	0.535487		71	88	3	FKVADIPETNEKICRATF	45C	120	11.6651	0.229938		71	88	3	FKVADIPETNEKICRATF	50C
71	88	3	FKVADIPETNEKICRATF	15C	180	5.55029	0.481202		71	88	3	FKVADIPETNEKICRATF	20C	180	5.89987	0.413345		71	88	3	FKVADIPETNEKICRATF	25C	180	6.76354	0.311754		71	88	3	FKVADIPETNEKICRATF	35C	180	9.25779	0.00116326		71	88	3	FKVADIPETNEKICRATF	45C	180	12.449	0.469957		71	88	3	FKVADIPETNEKICRATF	50C
71	88	3	FKVADIPETNEKICRATF	15C	240	5.52616	0.132224		71	88	3	FKVADIPETNEKICRATF	20C	240	6.14581	0.734792		71	88	3	FKVADIPETNEKICRATF	25C	240	7.04376	0.170611		71	88	3	FKVADIPETNEKICRATF	35C	240	9.5465	0.125632		71	88	3	FKVADIPETNEKICRATF	45C	240	12.979	0.505242		71	88	3	FKVADIPETNEKICRATF	50C
111	121	2	NVAEEMGREVF	15C	0	0	0		94	110	3	AIIVHGFPGADSVRACL	20C	0	0	0		94	110	3	AIIVHGFPGADSVRACL	25C	0	0	0		94	110	3	AIIVHGFPGADSVRACL	35C	0	0	0		94	110	3	AIIVHGFPGADSVRACL	45C	0	0	0		94	110	3	AIIVHGFPGADSVRACL	50C
111	121	2	NVAEEMGREVF	15C	0.166667	0.507221	0.0922266		94	110	3	AIIVHGFPGADSVRACL	20C	0.166667	1.25098	0.234793		94	110	3	AIIVHGFPGADSVRACL	25C	0.166667	1.51542	0.139178		94	110	3	AIIVHGFPGADSVRACL	35C	0.166667	1.75305	0.0769442		94	110	3	AIIVHGFPGADSVRACL	45C	0.166667	2.41274	0.231398		94	110	3	AIIVHGFPGADSVRACL	50C
111	121	2	NVAEEMGREVF	15C	0.333333	0.57396	0.0409896		94	110	3	AIIVHGFPGADSVRACL	20C	0.333333	1.31699	0.168598		94	110	3	AIIVHGFPGADSVRACL	25C	0.333333	2.45435	0.800559		94	110	3	AIIVHGFPGADSVRACL	35C	0.333333	2.04349	0.0611028		94	110	3	AIIVHGFPGADSVRACL	45C	0.333333	3.12765	0.144836		94	110	3	AIIVHGFPGADSVRACL	50C
111	121	2	NVAEEMGREVF	15C	0.5	0.547836	0.0574394		94	110	3	AIIVHGFPGADSVRACL	20C	0.5	1.50341	0.145968		94	110	3	AIIVHGFPGADSVRACL	25C	0.5	1.81466	0.0497874		94	110	3	AIIVHGFPGADSVRACL	35C	0.5	2.29913	0.123903		94	110	3	AIIVHGFPGADSVRACL	45C	0.5	3.42489	0.0492217		94	110	3	AIIVHGFPGADSVRACL	50C
111	121	2	NVAEEMGREVF	15C	0.75	0.888971	0.450346		94	110	3	AIIVHGFPGADSVRACL	20C	0.75	1.50021	0.158415		94	110	3	AIIVHGFPGADSVRACL	25C	0.75	1.92307	0.161243		94	110	3	AIIVHGFPGADSVRACL	35C	0.75	2.62598	0.123337		94	110	3	AIIVHGFPGADSVRACL	45C	0.75	3.90816	0.221215		94	110	3	AIIVHGFPGADSVRACL	50C
111	121	2	NVAEEMGREVF	15C	1	0.633072	0		94	110	3	AIIVHGFPGADSVRACL	20C	1	1.75465	0.127863		94	110	3	AIIVHGFPGADSVRACL	25C	1	2.00589	0.0158415		94	110	3	AIIVHGFPGADSVRACL	35C	1	2.91082	0.0192361		94	110	3	AIIVHGFPGADSVRACL	45C	1	3.89576	0.513716		94	110	3	AIIVHGFPGADSVRACL	50C
111	121	2	NVAEEMGREVF	15C	2	0.629449	0.0191465		94	110	3	AIIVHGFPGADSVRACL	20C	2	2.1119	0.385287		94	110	3	AIIVHGFPGADSVRACL	25C	2	2.51116	0.0526163		94	110	3	AIIVHGFPGADSVRACL	35C	2	3.58171	0.0458271		94	110	3	AIIVHGFPGADSVRACL	45C	2	4.62026	0.113719		94	110	3	AIIVHGFPGADSVRACL	50C
111	121	2	NVAEEMGREVF	15C	5	0.953804	0.122969		94	110	3	AIIVHGFPGADSVRACL	20C	5	2.88801	0.241582		94	110	3	AIIVHGFPGADSVRACL	25C	5	3.5045	0.0158415		94	110	3	AIIVHGFPGADSVRACL	35C	5	4.1842	0.0277225		94	110	3	AIIVHGFPGADSVRACL	45C	5	5.42998	0.178216		94	110	3	AIIVHGFPGADSVRACL	50C
111	121	2	NVAEEMGREVF	15C	10	1.13839	0.106249		94	110	3	AIIVHGFPGADSVRACL	20C	10	3.59611	0.384155		94	110	3	AIIVHGFPGADSVRACL	25C	10	4.13739	0.0633658		94	110	3	AIIVHGFPGADSVRACL	35C	10	4.62386	0.200281		94	110	3	AIIVHGFPGADSVRACL	45C	10	6.22809	0.253463		94	110	3	AIIVHGFPGADSVRACL	50C
111	121	2	NVAEEMGREVF	15C	30	1.74171	0.00107867		94	110	3	AIIVHGFPGADSVRACL	20C	30	4.24661	0.323053		94	110	3	AIIVHGFPGADSVRACL	25C	30	4.46784	0.0678919		94	110	3	AIIVHGFPGADSVRACL	35C	30	5.42598	0.0639316		94	110	3	AIIVHGFPGADSVRACL	45C	30	7.91953	0.159546		94	110	3	AIIVHGFPGADSVRACL	50C
111	121	2	NVAEEMGREVF	15C	60	2.08227	0.043147		94	110	3	AIIVHGFPGADSVRACL	20C	60	4.52305	0.132389		94	110	3	AIIVHGFPGADSVRACL	25C	60	4.82309	0.151625		94	110	3	AIIVHGFPGADSVRACL	35C	60	6.19649	0.0729838		94	110	3	AIIVHGFPGADSVRACL	45C	60	9.40294	0.262516		94	110	3	AIIVHGFPGADSVRACL	50C
111	121	2	NVAEEMGREVF	15C	90	2.41998	0.0293939		94	110	3	AIIVHGFPGADSVRACL	20C	90	4.63826	0.153888		94	110	3	AIIVHGFPGADSVRACL	25C	90	5.02632	0.372274		94	110	3	AIIVHGFPGADSVRACL	35C	90	6.94859	0.172559		94	110	3	AIIVHGFPGADSVRACL	45C	90	9.84661	0.300422		94	110	3	AIIVHGFPGADSVRACL	50C
111	121	2	NVAEEMGREVF	15C	120	2.56757	0.0569001		94	110	3	AIIVHGFPGADSVRACL	20C	120	4.9163	0.212162		94	110	3	AIIVHGFPGADSVRACL	25C	120	5.77603	0.328144		94	110	3	AIIVHGFPGADSVRACL	35C	120	7.6951	0.681748		94	110	3	AIIVHGFPGADSVRACL	45C	120	10.5403	0.0322487		94	110	3	AIIVHGFPGADSVRACL	50C
111	121	2	NVAEEMGREVF	15C	180	2.81908	0.0771252		94	110	3	AIIVHGFPGADSVRACL	20C	180	5.27115	0.218386		94	110	3	AIIVHGFPGADSVRACL	25C	180	5.93085	0.0910884		94	110	3	AIIVHGFPGADSVRACL	35C	180	7.86552	0.115982		94	110	3	AIIVHGFPGADSVRACL	45C	180	11.036	0.264779		94	110	3	AIIVHGFPGADSVRACL	50C
111	121	2	NVAEEMGREVF	15C	240	3.04104	0.0555517		94	110	3	AIIVHGFPGADSVRACL	20C	240	5.76202	0.0186703		94	110	3	AIIVHGFPGADSVRACL	25C	240	6.2677	0.166901		94	110	3	AIIVHGFPGADSVRACL	35C	240	8.29278	0.346815		94	110	3	AIIVHGFPGADSVRACL	45C	240	11.7645	0.0956145		94	110	3	AIIVHGFPGADSVRACL	50C
122	133	2	LATEMSHPGAEM	15C	0	0	0		111	121	2	NVAEEMGREVF	20C	0	0	0		111	121	2	NVAEEMGREVF	25C	0	0	0		111	121	2	NVAEEMGREVF	35C	0	0	0		111	121	2	NVAEEMGREVF	45C	0	0	0		111	121	2	NVAEEMGREVF	50C
122	133	2	LATEMSHPGAEM	15C	0.166667	3.52537	0.0387528		111	121	2	NVAEEMGREVF	20C	0.166667	0.459168	0.115957		111	121	2	NVAEEMGREVF	25C	0.166667	0.579299	0.0156408		111	121	2	NVAEEMGREVF	35C	0.166667	0.812888	0.0606754		111	121	2	NVAEEMGREVF	45C	0.166667	0.848927	0.226522		111	121	2	NVAEEMGREVF	50C
122	133	2	LATEMSHPGAEM	15C	0.333333	3.95884	0.0648687		111	121	2	NVAEEMGREVF	20C	0.333333	0.472897	0.049619		111	121	2	NVAEEMGREVF	25C	0.333333	1.47037	0.957054		111	121	2	NVAEEMGREVF	35C	0.333333	0.814795	0.108676		111	121	2	NVAEEMGREVF	45C	0.333333	1.09167	0.04881		111	121	2	NVAEEMGREVF	50C
122	133	2	LATEMSHPGAEM	15C	0.5	4.29363	0.222126		111	121	2	NVAEEMGREVF	20C	0.5	0.593982	0.166925		111	121	2	NVAEEMGREVF	25C	0.5	0.678265	0.0137531		111	121	2	NVAEEMGREVF	35C	0.5	0.837105	0.166116		111	121	2	NVAEEMGREVF	45C	0.5	1.22915	0.109485		111	121	2	NVAEEMGREVF	50C
122	133	2	LATEMSHPGAEM	15C	0.75	4.42369	0.362816		111	121	2	NVAEEMGREVF	20C	0.75	0.540781	0.12189		111	121	2	NVAEEMGREVF	25C	0.75	0.736614	0.123239		111	121	2	NVAEEMGREVF	35C	0.75	0.987936	0.0245398		111	121	2	NVAEEMGREVF	45C	0.75	1.31363	0.106519		111	121	2	NVAEEMGREVF	50C
122	133	2	LATEMSHPGAEM	15C	1	4.92984	0.0345405		111	121	2	NVAEEMGREVF	20C	1	0.623729	0.132407		111	121	2	NVAEEMGREVF	25C	1	0.709155	0.0860243		111	121	2	NVAEEMGREVF	35C	1	1.05773	0.0196858		111	121	2	NVAEEMGREVF	45C	1	1.47189	0.147509		111	121	2	NVAEEMGREVF	50C
122	133	2	LATEMSHPGAEM	15C	2	5.85755	0.104745		111	121	2	NVAEEMGREVF	20C	2	0.688561	0.288815		111	121	2	NVAEEMGREVF	25C	2	0.846639	0.115418		111	121	2	NVAEEMGREVF	35C	2	1.49535	0.00539337		111	121	2	NVAEEMGREVF	45C	2	2.05482	0.197397		111	121	2	NVAEEMGREVF	50C
122	133	2	LATEMSHPGAEM	15C	5	6.59126	0.23027		111	121	2	NVAEEMGREVF	20C	5	0.859796	0.182566		111	121	2	NVAEEMGREVF	25C	5	1.3632	0.0671475		111	121	2	NVAEEMGREVF	35C	5	1.9896	0.107867		111	121	2	NVAEEMGREVF	45C	5	2.68941	0.0183375		111	121	2	NVAEEMGREVF	50C
122	133	2	LATEMSHPGAEM	15C	10	6.99911	0.0898615		111	121	2	NVAEEMGREVF	20C	10	1.20093	0.345176		111	121	2	NVAEEMGREVF	25C	10	1.83419	0.200903		111	121	2	NVAEEMGREVF	35C	10	2.39824	0.120542		111	121	2	NVAEEMGREVF	45C	10	3.29445	0.00782039		111	121	2	NVAEEMGREVF	50C
122	133	2	LATEMSHPGAEM	15C	30	7.44529	0.0334172		111	121	2	NVAEEMGREVF	20C	30	1.86184	0.423919		111	121	2	NVAEEMGREVF	25C	30	2.4871	0.118384		111	121	2	NVAEEMGREVF	35C	30	3.37492	0.045574		111	121	2	NVAEEMGREVF	45C	30	4.72268	0.0590574		111	121	2	NVAEEMGREVF	50C
122	133	2	LATEMSHPGAEM	15C	60	7.91828	0.0143217		111	121	2	NVAEEMGREVF	20C	60	2.28802	0.447919		111	121	2	NVAEEMGREVF	25C	60	2.97239	0.100856		111	121	2	NVAEEMGREVF	35C	60	4.39146	0.110564		111	121	2	NVAEEMGREVF	45C	60	5.71405	0.171509		111	121	2	NVAEEMGREVF	50C
122	133	2	LATEMSHPGAEM	15C	90	7.70026	0.486094		111	121	2	NVAEEMGREVF	20C	90	2.46669	0.444953		111	121	2	NVAEEMGREVF	25C	90	3.4287	0.0741588		111	121	2	NVAEEMGREVF	35C	90	4.92519	0.223016		111	121	2	NVAEEMGREVF	45C	90	6.06929	0.109216		111	121	2	NVAEEMGREVF	50C
122	133	2	LATEMSHPGAEM	15C	120	8.42304	0.0603757		111	121	2	NVAEEMGREVF	20C	120	2.65986	0.502932		111	121	2	NVAEEMGREVF	25C	120	3.73017	0.139688		111	121	2	NVAEEMGREVF	35C	120	5.10348	0.168273		111	121	2	NVAEEMGREVF	45C	120	6.23786	0.131329		111	121	2	NVAEEMGREVF	50C
122	133	2	LATEMSHPGAEM	15C	180	8.75862	0.301878		111	121	2	NVAEEMGREVF	20C	180	3.18329	0.489179		111	121	2	NVAEEMGREVF	25C	180	4.30165	0.0606754		111	121	2	NVAEEMGREVF	35C	180	5.71844	0.0477313		111	121	2	NVAEEMGREVF	45C	180	6.61179	0.165037		111	121	2	NVAEEMGREVF	50C
122	133	2	LATEMSHPGAEM	15C	240	8.61426	0.00336981		111	121	2	NVAEEMGREVF	20C	240	3.35586	0.642081		111	121	2	NVAEEMGREVF	25C	240	4.65403	0.00350569		111	121	2	NVAEEMGREVF	35C	240	5.91942	0.149127		111	121	2	NVAEEMGREVF	45C	240	6.91269	0.0145621		111	121	2	NVAEEMGREVF	50C
133	141	1	MFIQGAADE	15C	0	0	0		122	133	2	LATEMSHPGAEM	20C	0	0	0		122	133	2	LATEMSHPGAEM	25C	0	0	0		122	133	2	LATEMSHPGAEM	35C	0	0	0		122	133	2	LATEMSHPGAEM	45C	0	0	0		122	133	2	LATEMSHPGAEM	50C
133	141	1	MFIQGAADE	15C	0.166667	1.73269	0.0510317		122	133	2	LATEMSHPGAEM	20C	0.166667	3.91516	0.7422		122	133	2	LATEMSHPGAEM	25C	0.166667	4.40701	0.0842451		122	133	2	LATEMSHPGAEM	35C	0.166667	4.70804	0.0741357		122	133	2	LATEMSHPGAEM	45C	0.166667	5.96736	0.11345		122	133	2	LATEMSHPGAEM	50C
133	141	1	MFIQGAADE	15C	0.333333	2.04496	0.0808733		122	133	2	LATEMSHPGAEM	20C	0.333333	4.31388	0.69783		122	133	2	LATEMSHPGAEM	25C	0.333333	4.5885	0.102217		122	133	2	LATEMSHPGAEM	35C	0.333333	5.87026	0.215387		122	133	2	LATEMSHPGAEM	45C	0.333333	6.66135	0.219318		122	133	2	LATEMSHPGAEM	50C
133	141	1	MFIQGAADE	15C	0.5	2.32965	0.0955434		122	133	2	LATEMSHPGAEM	20C	0.5	4.3393	0.163155		122	133	2	LATEMSHPGAEM	25C	0.5	5.22173	0.167086		122	133	2	LATEMSHPGAEM	35C	0.5	6.21199	0.366185		122	133	2	LATEMSHPGAEM	45C	0.5	6.99832	0.0196572		122	133	2	LATEMSHPGAEM	50C
133	141	1	MFIQGAADE	15C	0.75	2.459	0.0244501		122	133	2	LATEMSHPGAEM	20C	0.75	5.13734	0.68407		122	133	2	LATEMSHPGAEM	25C	0.75	5.73722	0.180565		122	133	2	LATEMSHPGAEM	35C	0.75	6.68279	0.211455		122	133	2	LATEMSHPGAEM	45C	0.75	7.20364	0.190956		122	133	2	LATEMSHPGAEM	50C
133	141	1	MFIQGAADE	15C	1	2.60104	0.0926595		122	133	2	LATEMSHPGAEM	20C	1	5.41573	0.780671		122	133	2	LATEMSHPGAEM	25C	1	6.08689	0.216791		122	133	2	LATEMSHPGAEM	35C	1	6.8619	0.506313		122	133	2	LATEMSHPGAEM	45C	1	6.99693	0.647845		122	133	2	LATEMSHPGAEM	50C
133	141	1	MFIQGAADE	15C	2	3.49003	0.141936		122	133	2	LATEMSHPGAEM	20C	2	6.13713	0.495081		122	133	2	LATEMSHPGAEM	25C	2	6.74912	0.149676		122	133	2	LATEMSHPGAEM	35C	2	7.29776	0.48806		122	133	2	LATEMSHPGAEM	45C	2	7.66888	0.078348		122	133	2	LATEMSHPGAEM	50C
133	141	1	MFIQGAADE	15C	5	4.77845	0.0576771		122	133	2	LATEMSHPGAEM	20C	5	7.13692	0.459978		122	133	2	LATEMSHPGAEM	25C	5	7.26202	0.270708		122	133	2	LATEMSHPGAEM	35C	5	7.71435	0.481882		122	133	2	LATEMSHPGAEM	45C	5	8.36427	0.200223		122	133	2	LATEMSHPGAEM	50C
133	141	1	MFIQGAADE	15C	10	5.49625	0.0682094		122	133	2	LATEMSHPGAEM	20C	10	7.3333	0.527094		122	133	2	LATEMSHPGAEM	25C	10	7.55232	0.0651496		122	133	2	LATEMSHPGAEM	35C	10	8.18675	0.229428		122	133	2	LATEMSHPGAEM	45C	10	8.55231	0.164559		122	133	2	LATEMSHPGAEM	50C
133	141	1	MFIQGAADE	15C	30	6.21005	0.0803718		122	133	2	LATEMSHPGAEM	20C	30	7.85355	0.605161		122	133	2	LATEMSHPGAEM	25C	30	8.11705	0.0505471		122	133	2	LATEMSHPGAEM	35C	30	8.56482	0.451273		122	133	2	LATEMSHPGAEM	45C	30	8.61506	0.0746973		122	133	2	LATEMSHPGAEM	50C
133	141	1	MFIQGAADE	15C	60	6.61053	0.213656		122	133	2	LATEMSHPGAEM	20C	60	8.26875	0.408308		122	133	2	LATEMSHPGAEM	25C	60	8.57197	0.262002		122	133	2	LATEMSHPGAEM	35C	60	8.43873	0.511087		122	133	2	LATEMSHPGAEM	45C	60	8.50604	0.238414		122	133	2	LATEMSHPGAEM	50C
133	141	1	MFIQGAADE	15C	90	6.42958	0.0798702		122	133	2	LATEMSHPGAEM	20C	90	8.44131	0.552929		122	133	2	LATEMSHPGAEM	25C	90	8.14386	0.402411		122	133	2	LATEMSHPGAEM	35C	90	8.77054	0.338385		122	133	2	LATEMSHPGAEM	45C	90	8.4155	0.18562		122	133	2	LATEMSHPGAEM	50C
133	141	1	MFIQGAADE	15C	120	6.66852	0.111342		122	133	2	LATEMSHPGAEM	20C	120	8.67085	0.493957		122	133	2	LATEMSHPGAEM	25C	120	8.8307	0.146587		122	133	2	LATEMSHPGAEM	35C	120	8.8867	0.149956		122	133	2	LATEMSHPGAEM	45C	120	8.49055	0.139566		122	133	2	LATEMSHPGAEM	50C
133	141	1	MFIQGAADE	15C	180	6.94505	0.0883964		122	133	2	LATEMSHPGAEM	20C	180	8.53424	0.839924		122	133	2	LATEMSHPGAEM	25C	180	8.73698	0.289803		122	133	2	LATEMSHPGAEM	35C	180	8.66887	0.39511		122	133	2	LATEMSHPGAEM	45C	180	8.31065	0.400726		122	133	2	LATEMSHPGAEM	50C
133	141	1	MFIQGAADE	15C	240	6.52701	0.188077		122	133	2	LATEMSHPGAEM	20C	240	8.73122	0.0620606		122	133	2	LATEMSHPGAEM	25C	240	8.68813	0.249927		122	133	2	LATEMSHPGAEM	35C	240	8.56661	0.676769		122	133	2	LATEMSHPGAEM	45C	240	8.32753	0.0219037		122	133	2	LATEMSHPGAEM	50C
142	149	2	IARMGVDL	15C	0	0	0		133	141	1	MFIQGAADE	20C	0	0	0		133	141	1	MFIQGAADE	25C	0	0	0		133	141	1	MFIQGAADE	35C	0	0	0		133	141	1	MFIQGAADE	45C	0	0	0		133	141	1	MFIQGAADE	50C
142	149	2	IARMGVDL	15C	0.166667	0.166861	0.202211		133	141	1	MFIQGAADE	20C	0.166667	1.85584	0.367127		133	141	1	MFIQGAADE	25C	0.166667	2.46618	0.12062		133	141	1	MFIQGAADE	35C	0.166667	2.84237	0.11222		133	141	1	MFIQGAADE	45C	0.166667	4.14196	0.123003		133	141	1	MFIQGAADE	50C
142	149	2	IARMGVDL	15C	0.333333	0.168489	0.0118948		133	141	1	MFIQGAADE	20C	0.333333	2.11597	0.314967		133	141	1	MFIQGAADE	25C	0.333333	2.82889	0.462294		133	141	1	MFIQGAADE	35C	0.333333	3.807	0.192466		133	141	1	MFIQGAADE	45C	0.333333	4.98441	0.475084		133	141	1	MFIQGAADE	50C
142	149	2	IARMGVDL	15C	0.5	0.207288	0.056788		133	141	1	MFIQGAADE	20C	0.5	2.31776	0.331518		133	141	1	MFIQGAADE	25C	0.5	2.96419	0.100935		133	141	1	MFIQGAADE	35C	0.5	4.07475	0.140306		133	141	1	MFIQGAADE	45C	0.5	5.56327	0.229956		133	141	1	MFIQGAADE	50C
142	149	2	IARMGVDL	15C	0.75	0.396126	0.249407		133	141	1	MFIQGAADE	20C	0.75	2.6912	0.40048		133	141	1	MFIQGAADE	25C	0.75	3.39144	0.078491		133	141	1	MFIQGAADE	35C	0.75	4.54261	0.0313462		133	141	1	MFIQGAADE	45C	0.75	5.80301	0.103568		133	141	1	MFIQGAADE	50C
142	149	2	IARMGVDL	15C	1	0.213528	0.0725198		133	141	1	MFIQGAADE	20C	1	3.21332	0.450759		133	141	1	MFIQGAADE	25C	1	3.76151	0.363115		133	141	1	MFIQGAADE	35C	1	5.10543	0.217668		133	141	1	MFIQGAADE	45C	1	5.87864	0.570878		133	141	1	MFIQGAADE	50C
142	149	2	IARMGVDL	15C	2	0.126977	0.0406725		133	141	1	MFIQGAADE	20C	2	3.84929	0.405495		133	141	1	MFIQGAADE	25C	2	4.74104	0.0183062		133	141	1	MFIQGAADE	35C	2	5.90967	0.474331		133	141	1	MFIQGAADE	45C	2	6.53623	0.252024		133	141	1	MFIQGAADE	50C
142	149	2	IARMGVDL	15C	5	0.277831	0.0836472		133	141	1	MFIQGAADE	20C	5	5.1932	0.15974		133	141	1	MFIQGAADE	25C	5	5.68297	0.14645		133	141	1	MFIQGAADE	35C	5	6.59129	0.401107		133	141	1	MFIQGAADE	45C	5	6.75505	0.151214		133	141	1	MFIQGAADE	50C
142	149	2	IARMGVDL	15C	10	0.201861	0.0713687		133	141	1	MFIQGAADE	20C	10	5.94283	0.293526		133	141	1	MFIQGAADE	25C	10	6.3004	0.11084		133	141	1	MFIQGAADE	35C	10	6.97457	0.309952		133	141	1	MFIQGAADE	45C	10	6.86082	0.256162		133	141	1	MFIQGAADE	50C
142	149	2	IARMGVDL	15C	30	0.185853	0.0847983		133	141	1	MFIQGAADE	20C	30	6.69449	0.13529		133	141	1	MFIQGAADE	25C	30	6.71382	0.213781		133	141	1	MFIQGAADE	35C	30	6.96819	0.267822		133	141	1	MFIQGAADE	45C	30	6.8774	0.0326001		133	141	1	MFIQGAADE	50C
142	149	2	IARMGVDL	15C	60	0.223295	0.0195688		133	141	1	MFIQGAADE	20C	60	6.8586	0.0764848		133	141	1	MFIQGAADE	25C	60	6.78289	0.143942		133	141	1	MFIQGAADE	35C	60	6.47852	0.201744		133	141	1	MFIQGAADE	45C	60	7.04639	0.500286		133	141	1	MFIQGAADE	50C
142	149	2	IARMGVDL	15C	90	0.268063	0.077508		133	141	1	MFIQGAADE	20C	90	6.79876	0.0372393		133	141	1	MFIQGAADE	25C	90	6.47985	0.439349		133	141	1	MFIQGAADE	35C	90	7.02644	0.354463		133	141	1	MFIQGAADE	45C	90	6.68323	0.269578		133	141	1	MFIQGAADE	50C
142	149	2	IARMGVDL	15C	120	0.334536	0.00959257		133	141	1	MFIQGAADE	20C	120	6.93148	0.166762		133	141	1	MFIQGAADE	25C	120	7.03557	0.135917		133	141	1	MFIQGAADE	35C	120	6.84477	0.0945403		133	141	1	MFIQGAADE	45C	120	6.65664	0.00351078		133	141	1	MFIQGAADE	50C
142	149	2	IARMGVDL	15C	180	0.428684	0.140435		133	141	1	MFIQGAADE	20C	180	6.5709	0.119993		133	141	1	MFIQGAADE	25C	180	6.94221	0.156857		133	141	1	MFIQGAADE	35C	180	6.9689	0.303181		133	141	1	MFIQGAADE	45C	180	6.5662	0.609873		133	141	1	MFIQGAADE	50C
142	149	2	IARMGVDL	15C	240	0.4588	0.0587065		133	141	1	MFIQGAADE	20C	240	7.01961	0.313212		133	141	1	MFIQGAADE	25C	240	6.97395	0.187952		133	141	1	MFIQGAADE	35C	240	6.7875	0.554703		133	141	1	MFIQGAADE	45C	240	6.80426	0.259422		133	141	1	MFIQGAADE	50C
149	167	4	LGVKNYVGPSTRPERLSRL	15C	0	0	0		142	149	2	IARMGVDL	20C	0	0	0		142	149	2	IARMGVDL	25C	0	0	0		142	149	2	IARMGVDL	35C	0	0	0		142	149	2	IARMGVDL	45C	0	0	0		142	149	2	IARMGVDL	50C
149	167	4	LGVKNYVGPSTRPERLSRL	15C	0.166667	5.05033	0.266076		142	149	2	IARMGVDL	20C	0.166667	0.137559	0.0471954		142	149	2	IARMGVDL	25C	0.166667	0.19345	0.13161		142	149	2	IARMGVDL	35C	0.166667	0.352172	0.122785		142	149	2	IARMGVDL	45C	0.166667	0.228179	0.146958		142	149	2	IARMGVDL	50C
149	167	4	LGVKNYVGPSTRPERLSRL	15C	0.333333	5.43501	0.294887		142	149	2	IARMGVDL	20C	0.333333	0.159807	0.0364518		142	149	2	IARMGVDL	25C	0.333333	0.780042	0.618913		142	149	2	IARMGVDL	35C	0.333333	0.243916	0.0909376		142	149	2	IARMGVDL	45C	0.333333	0.403722	0.0107437		142	149	2	IARMGVDL	50C
149	167	4	LGVKNYVGPSTRPERLSRL	15C	0.5	5.8117	0.30562		142	149	2	IARMGVDL	20C	0.5	0.273489	0.122785		142	149	2	IARMGVDL	25C	0.5	0.251513	0.0541021		142	149	2	IARMGVDL	35C	0.5	0.286784	0.264371		142	149	2	IARMGVDL	45C	0.5	0.349459	0.0306962		142	149	2	IARMGVDL	50C
149	167	4	LGVKNYVGPSTRPERLSRL	15C	0.75	5.77495	0.37228		142	149	2	IARMGVDL	20C	0.75	0.155737	0.0828798		142	149	2	IARMGVDL	25C	0.75	0.128605	0.174201		142	149	2	IARMGVDL	35C	0.75	0.280544	0.0468117		142	149	2	IARMGVDL	45C	0.75	0.364924	0.0663806		142	149	2	IARMGVDL	50C
149	167	4	LGVKNYVGPSTRPERLSRL	15C	1	6.26748	0.346859		142	149	2	IARMGVDL	20C	1	0.214885	0.00844146		142	149	2	IARMGVDL	25C	1	0.242016	0.00153481		142	149	2	IARMGVDL	35C	1	0.310389	0.130459		142	149	2	IARMGVDL	45C	1	0.301164	0.128157		142	149	2	IARMGVDL	50C
149	167	4	LGVKNYVGPSTRPERLSRL	15C	2	6.73764	0.44007		142	149	2	IARMGVDL	20C	2	0.234691	0.0940072		142	149	2	IARMGVDL	25C	2	0.214885	0.0168829		142	149	2	IARMGVDL	35C	2	0.318257	0.130075		142	149	2	IARMGVDL	45C	2	0.340234	0.00153481		142	149	2	IARMGVDL	50C
149	167	4	LGVKNYVGPSTRPERLSRL	15C	5	7.65639	0.273985		142	149	2	IARMGVDL	20C	5	0.176357	0.028394		142	149	2	IARMGVDL	25C	5	0.288683	0.0130459		142	149	2	IARMGVDL	35C	5	0.328025	0.0640784		142	149	2	IARMGVDL	45C	5	0.50194	0.0391377		142	149	2	IARMGVDL	50C
149	167	4	LGVKNYVGPSTRPERLSRL	15C	10	8.52081	0.451369		142	149	2	IARMGVDL	20C	10	0.175815	0.00230222		142	149	2	IARMGVDL	25C	10	0.342133	0.0564043		142	149	2	IARMGVDL	35C	10	0.30035	0.087868		142	149	2	IARMGVDL	45C	10	0.663103	0.0759732		142	149	2	IARMGVDL	50C
149	167	4	LGVKNYVGPSTRPERLSRL	15C	30	9.64768	0.332171		142	149	2	IARMGVDL	20C	30	0.30442	0.151946		142	149	2	IARMGVDL	25C	30	0.428141	0.127389		142	149	2	IARMGVDL	35C	30	0.708142	0.0644621		142	149	2	IARMGVDL	45C	30	1.31345	0.173817		142	149	2	IARMGVDL	50C
149	167	4	LGVKNYVGPSTRPERLSRL	15C	60	10.0324	0.318048		142	149	2	IARMGVDL	20C	60	0.310931	0.128924		142	149	2	IARMGVDL	25C	60	0.514963	0.0353007		142	149	2	IARMGVDL	35C	60	1.11756	0.306579		142	149	2	IARMGVDL	45C	60	1.92664	0.00422073		142	149	2	IARMGVDL	50C
149	167	4	LGVKNYVGPSTRPERLSRL	15C	90	9.49389	0.264946		142	149	2	IARMGVDL	20C	90	0.360583	0.140052		142	149	2	IARMGVDL	25C	90	0.737987	0.024557		142	149	2	IARMGVDL	35C	90	1.23721	0.0176503		142	149	2	IARMGVDL	45C	90	2.2628	0.0498814		142	149	2	IARMGVDL	50C
149	167	4	LGVKNYVGPSTRPERLSRL	15C	120	10.2996	0.231616		142	149	2	IARMGVDL	20C	120	0.350544	0.249407		142	149	2	IARMGVDL	25C	120	0.830778	0.105135		142	149	2	IARMGVDL	35C	120	1.43311	0.24557		142	149	2	IARMGVDL	45C	120	2.23648	0.0164992		142	149	2	IARMGVDL	50C
149	167	4	LGVKNYVGPSTRPERLSRL	15C	180	10.6715	0.00621409		142	149	2	IARMGVDL	20C	180	0.573297	0.014197		142	149	2	IARMGVDL	25C	180	0.925197	0.217943		142	149	2	IARMGVDL	35C	180	1.47679	0.00115111		142	149	2	IARMGVDL	45C	180	2.64292	0.169213		142	149	2	IARMGVDL	50C
149	167	4	LGVKNYVGPSTRPERLSRL	15C	240	10.622	0.333866		142	149	2	IARMGVDL	20C	240	0.734732	0.283173		142	149	2	IARMGVDL	25C	240	1.04404	0.0191851		142	149	2	IARMGVDL	35C	240	1.81892	0.3461		142	149	2	IARMGVDL	45C	240	2.93214	0.21449		142	149	2	IARMGVDL	50C
168	177	2	REIIGQDSFL	15C	0	0	0		149	167	4	LGVKNYVGPSTRPERLSRL	20C	0	0	0		149	167	4	LGVKNYVGPSTRPERLSRL	25C	0	0	0		149	167	4	LGVKNYVGPSTRPERLSRL	35C	0	0	0		149	167	4	LGVKNYVGPSTRPERLSRL	45C	0	0	0		149	167	4	LGVKNYVGPSTRPERLSRL	50C
168	177	2	REIIGQDSFL	15C	0.166667	2.01896	0.0734704		149	167	4	LGVKNYVGPSTRPERLSRL	20C	0.166667	5.19653	0.519159		149	167	4	LGVKNYVGPSTRPERLSRL	25C	0.166667	6.13685	0.396007		149	167	4	LGVKNYVGPSTRPERLSRL	35C	0.166667	5.93872	0.418604		149	167	4	LGVKNYVGPSTRPERLSRL	45C	0.166667	6.84749	0.0293757		149	167	4	LGVKNYVGPSTRPERLSRL	50C
168	177	2	REIIGQDSFL	15C	0.333333	2.12092	0.0854094		149	167	4	LGVKNYVGPSTRPERLSRL	20C	0.333333	5.62195	0.492608		149	167	4	LGVKNYVGPSTRPERLSRL	25C	0.333333	6.47639	0.390358		149	167	4	LGVKNYVGPSTRPERLSRL	35C	0.333333	6.88344	0.551359		149	167	4	LGVKNYVGPSTRPERLSRL	45C	0.333333	7.86171	0.480744		149	167	4	LGVKNYVGPSTRPERLSRL	50C
168	177	2	REIIGQDSFL	15C	0.5	2.20079	0.00551028		149	167	4	LGVKNYVGPSTRPERLSRL	20C	0.5	5.57642	0.163826		149	167	4	LGVKNYVGPSTRPERLSRL	25C	0.5	6.69809	0.593163		149	167	4	LGVKNYVGPSTRPERLSRL	35C	0.5	7.25733	0.491478		149	167	4	LGVKNYVGPSTRPERLSRL	45C	0.5	8.21643	0.470576		149	167	4	LGVKNYVGPSTRPERLSRL	50C
168	177	2	REIIGQDSFL	15C	0.75	2.24365	0.0229595		149	167	4	LGVKNYVGPSTRPERLSRL	20C	0.75	6.19677	0.268336		149	167	4	LGVKNYVGPSTRPERLSRL	25C	0.75	6.71766	0.496562		149	167	4	LGVKNYVGPSTRPERLSRL	35C	0.75	7.62323	0.767157		149	167	4	LGVKNYVGPSTRPERLSRL	45C	0.75	8.79484	0.527068		149	167	4	LGVKNYVGPSTRPERLSRL	50C
168	177	2	REIIGQDSFL	15C	1	2.3219	0.0123981		149	167	4	LGVKNYVGPSTRPERLSRL	20C	1	6.22833	0.335561		149	167	4	LGVKNYVGPSTRPERLSRL	25C	1	7.21698	0.459278		149	167	4	LGVKNYVGPSTRPERLSRL	35C	1	7.99473	0.660953		149	167	4	LGVKNYVGPSTRPERLSRL	45C	1	8.72014	1.27445		149	167	4	LGVKNYVGPSTRPERLSRL	50C
168	177	2	REIIGQDSFL	15C	2	2.49042	0.101022		149	167	4	LGVKNYVGPSTRPERLSRL	20C	2	7.12511	0.58017		149	167	4	LGVKNYVGPSTRPERLSRL	25C	2	7.91164	0.694848		149	167	4	LGVKNYVGPSTRPERLSRL	35C	2	8.8252	0.64683		149	167	4	LGVKNYVGPSTRPERLSRL	45C	2	9.56699	0.198851		149	167	4	LGVKNYVGPSTRPERLSRL	50C
168	177	2	REIIGQDSFL	15C	5	2.96318	0.0780623		149	167	4	LGVKNYVGPSTRPERLSRL	20C	5	8.0846	0.315789		149	167	4	LGVKNYVGPSTRPERLSRL	25C	5	9.14396	0.609546		149	167	4	LGVKNYVGPSTRPERLSRL	35C	5	9.61013	0.735522		149	167	4	LGVKNYVGPSTRPERLSRL	45C	5	10.1662	0.34121		149	167	4	LGVKNYVGPSTRPERLSRL	50C
168	177	2	REIIGQDSFL	15C	10	3.14566	0.038572		149	167	4	LGVKNYVGPSTRPERLSRL	20C	10	8.96421	0.607286		149	167	4	LGVKNYVGPSTRPERLSRL	25C	10	9.86219	0.370021		149	167	4	LGVKNYVGPSTRPERLSRL	35C	10	10.0763	0.384709		149	167	4	LGVKNYVGPSTRPERLSRL	45C	10	10.4905	0.40674		149	167	4	LGVKNYVGPSTRPERLSRL	50C
168	177	2	REIIGQDSFL	15C	30	3.31093	0.00596947		149	167	4	LGVKNYVGPSTRPERLSRL	20C	30	9.80147	0.537236		149	167	4	LGVKNYVGPSTRPERLSRL	25C	30	10.2592	0.283023		149	167	4	LGVKNYVGPSTRPERLSRL	35C	30	10.5349	0.754164		149	167	4	LGVKNYVGPSTRPERLSRL	45C	30	11.3126	0.472271		149	167	4	LGVKNYVGPSTRPERLSRL	50C
168	177	2	REIIGQDSFL	15C	60	3.39016	0.0720928		149	167	4	LGVKNYVGPSTRPERLSRL	20C	60	10.2333	0.220318		149	167	4	LGVKNYVGPSTRPERLSRL	25C	60	10.6108	0.860369		149	167	4	LGVKNYVGPSTRPERLSRL	35C	60	11.037	0.632707		149	167	4	LGVKNYVGPSTRPERLSRL	45C	60	12.0768	0.394877		149	167	4	LGVKNYVGPSTRPERLSRL	50C
168	177	2	REIIGQDSFL	15C	90	3.24437	0.1699		149	167	4	LGVKNYVGPSTRPERLSRL	20C	90	10.139	0.257602		149	167	4	LGVKNYVGPSTRPERLSRL	25C	90	10.5612	1.02758		149	167	4	LGVKNYVGPSTRPERLSRL	35C	90	11.4724	0.632707		149	167	4	LGVKNYVGPSTRPERLSRL	45C	90	12.6684	0.40674		149	167	4	LGVKNYVGPSTRPERLSRL	50C
168	177	2	REIIGQDSFL	15C	120	3.72037	0.00091838		149	167	4	LGVKNYVGPSTRPERLSRL	20C	120	10.3256	0.211844		149	167	4	LGVKNYVGPSTRPERLSRL	25C	120	11.1944	0.693718		149	167	4	LGVKNYVGPSTRPERLSRL	35C	120	11.8762	0.515769		149	167	4	LGVKNYVGPSTRPERLSRL	45C	120	12.8661	0.44233		149	167	4	LGVKNYVGPSTRPERLSRL	50C
168	177	2	REIIGQDSFL	15C	180	3.93305	0.0445414		149	167	4	LGVKNYVGPSTRPERLSRL	20C	180	10.5349	0.383579		149	167	4	LGVKNYVGPSTRPERLSRL	25C	180	11.4109	0.540061		149	167	4	LGVKNYVGPSTRPERLSRL	35C	180	12.2725	0.524808		149	167	4	LGVKNYVGPSTRPERLSRL	45C	180	13.1957	0.525373		149	167	4	LGVKNYVGPSTRPERLSRL	50C
168	177	2	REIIGQDSFL	15C	240	3.94117	0.184594		149	167	4	LGVKNYVGPSTRPERLSRL	20C	240	10.8377	0.0231616		149	167	4	LGVKNYVGPSTRPERLSRL	25C	240	11.782	0.696543		149	167	4	LGVKNYVGPSTRPERLSRL	35C	240	12.4894	0.793144		149	167	4	LGVKNYVGPSTRPERLSRL	45C	240	13.4094	0.365501		149	167	4	LGVKNYVGPSTRPERLSRL	50C
177	198	2	LISPGVGAQGGDPGETLRFADA	15C	0	0	0		168	177	2	REIIGQDSFL	20C	0	0	0		168	177	2	REIIGQDSFL	25C	0	0	0		168	177	2	REIIGQDSFL	35C	0	0	0		168	177	2	REIIGQDSFL	45C	0	0	0		168	177	2	REIIGQDSFL	50C
177	198	2	LISPGVGAQGGDPGETLRFADA	15C	0.166667	9.04803	0.18303		168	177	2	REIIGQDSFL	20C	0.166667	2.04104	0.174492		168	177	2	REIIGQDSFL	25C	0.166667	2.24463	0.0491333		168	177	2	REIIGQDSFL	35C	0.166667	1.97415	0.127655		168	177	2	REIIGQDSFL	45C	0.166667	2.3482	0.0514293		168	177	2	REIIGQDSFL	50C
177	198	2	LISPGVGAQGGDPGETLRFADA	15C	0.333333	9.37572	0.100921		168	177	2	REIIGQDSFL	20C	0.333333	2.11183	0.126736		168	177	2	REIIGQDSFL	25C	0.333333	2.57354	0.369189		168	177	2	REIIGQDSFL	35C	0.333333	2.41736	0.190564		168	177	2	REIIGQDSFL	45C	0.333333	2.68654	0.150614		168	177	2	REIIGQDSFL	50C
177	198	2	LISPGVGAQGGDPGETLRFADA	15C	0.5	9.87939	0.333776		168	177	2	REIIGQDSFL	20C	0.5	2.09527	0.0463782		168	177	2	REIIGQDSFL	25C	0.5	2.35924	0.0945932		168	177	2	REIIGQDSFL	35C	0.5	2.54432	0.166227		168	177	2	REIIGQDSFL	45C	0.5	2.96188	0.0688785		168	177	2	REIIGQDSFL	50C
177	198	2	LISPGVGAQGGDPGETLRFADA	15C	0.75	9.83355	0.884646		168	177	2	REIIGQDSFL	20C	0.75	2.30242	0.242912		168	177	2	REIIGQDSFL	25C	0.75	2.4875	0.193319		168	177	2	REIIGQDSFL	35C	0.75	2.78232	0.292504		168	177	2	REIIGQDSFL	45C	0.75	3.08591	0.251636		168	177	2	REIIGQDSFL	50C
177	198	2	LISPGVGAQGGDPGETLRFADA	15C	1	10.5646	0.261581		168	177	2	REIIGQDSFL	20C	1	2.33587	0.322351		168	177	2	REIIGQDSFL	25C	1	2.65959	0.22087		168	177	2	REIIGQDSFL	35C	1	2.87486	0.261738		168	177	2	REIIGQDSFL	45C	1	2.95798	0.56113		168	177	2	REIIGQDSFL	50C
177	198	2	LISPGVGAQGGDPGETLRFADA	15C	2	11.3075	0.329454		168	177	2	REIIGQDSFL	20C	2	2.65244	0.315464		168	177	2	REIIGQDSFL	25C	2	2.87162	0.194697		168	177	2	REIIGQDSFL	35C	2	3.158	0.224085		168	177	2	REIIGQDSFL	45C	2	3.29859	0.104236		168	177	2	REIIGQDSFL	50C
177	198	2	LISPGVGAQGGDPGETLRFADA	15C	5	12.1096	0.425545		168	177	2	REIIGQDSFL	20C	5	3.08429	0.227299		168	177	2	REIIGQDSFL	25C	5	3.24989	0.208013		168	177	2	REIIGQDSFL	35C	5	3.25086	0.265412		168	177	2	REIIGQDSFL	45C	5	3.53172	0.17036		168	177	2	REIIGQDSFL	50C
177	198	2	LISPGVGAQGGDPGETLRFADA	15C	10	12.6682	0.214044		168	177	2	REIIGQDSFL	20C	10	3.3132	0.342556		168	177	2	REIIGQDSFL	25C	10	3.36905	0.0936748		168	177	2	REIIGQDSFL	35C	10	3.39568	0.110206		168	177	2	REIIGQDSFL	45C	10	3.90318	0.149237		168	177	2	REIIGQDSFL	50C
177	198	2	LISPGVGAQGGDPGETLRFADA	15C	30	13.8246	0.220907		168	177	2	REIIGQDSFL	20C	30	3.38431	0.358627		168	177	2	REIIGQDSFL	25C	30	3.55543	0.139594		168	177	2	REIIGQDSFL	35C	30	3.88077	0.208472		168	177	2	REIIGQDSFL	45C	30	4.65615	0.16439		168	177	2	REIIGQDSFL	50C
177	198	2	LISPGVGAQGGDPGETLRFADA	15C	60	14.9274	0.17337		168	177	2	REIIGQDSFL	20C	60	3.53887	0.229136		168	177	2	REIIGQDSFL	25C	60	3.90967	0.286075		168	177	2	REIIGQDSFL	35C	60	4.51296	0.15291		168	177	2	REIIGQDSFL	45C	60	5.14384	0.0955115		168	177	2	REIIGQDSFL	50C
177	198	2	LISPGVGAQGGDPGETLRFADA	15C	90	14.8612	0.363518		168	177	2	REIIGQDSFL	20C	90	3.61192	0.372862		168	177	2	REIIGQDSFL	25C	90	3.96649	0.549191		168	177	2	REIIGQDSFL	35C	90	4.75226	0.202044		168	177	2	REIIGQDSFL	45C	90	5.33184	0.140971		168	177	2	REIIGQDSFL	50C
177	198	2	LISPGVGAQGGDPGETLRFADA	15C	120	15.7684	0.135493		168	177	2	REIIGQDSFL	20C	120	3.79538	0.360464		168	177	2	REIIGQDSFL	25C	120	4.39996	0.252095		168	177	2	REIIGQDSFL	35C	120	5.02273	0.121685		168	177	2	REIIGQDSFL	45C	120	5.37925	0.264953		168	177	2	REIIGQDSFL	50C
177	198	2	LISPGVGAQGGDPGETLRFADA	15C	180	16.2583	0.192182		168	177	2	REIIGQDSFL	20C	180	4.00513	0.534956		168	177	2	REIIGQDSFL	25C	180	4.67498	0.288371		168	177	2	REIIGQDSFL	35C	180	5.1354	0.0551028		168	177	2	REIIGQDSFL	45C	180	5.54841	0.360005		168	177	2	REIIGQDSFL	50C
177	198	2	LISPGVGAQGGDPGETLRFADA	15C	240	16.1697	0.132951		168	177	2	REIIGQDSFL	20C	240	4.17332	0.322811		168	177	2	REIIGQDSFL	25C	240	4.82304	0.261738		168	177	2	REIIGQDSFL	35C	240	5.15358	0.191941		168	177	2	REIIGQDSFL	45C	240	5.63933	0.0707153		168	177	2	REIIGQDSFL	50C
199	206	2	IIVGRSIY	15C	0	0	0		177	198	2	LISPGVGAQGGDPGETLRFADA	20C	0	0	0		177	198	2	LISPGVGAQGGDPGETLRFADA	25C	0	0	0		177	198	2	LISPGVGAQGGDPGETLRFADA	35C	0	0	0		177	198	2	LISPGVGAQGGDPGETLRFADA	45C	0	0	0		177	198	2	LISPGVGAQGGDPGETLRFADA	50C
199	206	2	IIVGRSIY	15C	0.166667	3.20361	0.0201839		177	198	2	LISPGVGAQGGDPGETLRFADA	20C	0.166667	9.22185	0.796436		177	198	2	LISPGVGAQGGDPGETLRFADA	25C	0.166667	10.369	0.368348		177	198	2	LISPGVGAQGGDPGETLRFADA	35C	0.166667	10.4571	0.370382		177	198	2	LISPGVGAQGGDPGETLRFADA	45C	0.166667	11.6171	0.102192		177	198	2	LISPGVGAQGGDPGETLRFADA	50C
199	206	2	IIVGRSIY	15C	0.333333	3.1993	0.044123		177	198	2	LISPGVGAQGGDPGETLRFADA	20C	0.333333	9.81234	0.949724		177	198	2	LISPGVGAQGGDPGETLRFADA	25C	0.333333	10.3307	0.0813468		177	198	2	LISPGVGAQGGDPGETLRFADA	35C	0.333333	11.5568	0.14617		177	198	2	LISPGVGAQGGDPGETLRFADA	45C	0.333333	12.3531	0.464439		177	198	2	LISPGVGAQGGDPGETLRFADA	50C
199	206	2	IIVGRSIY	15C	0.5	3.22602	0.0452965		177	198	2	LISPGVGAQGGDPGETLRFADA	20C	0.5	9.91893	0.439018		177	198	2	LISPGVGAQGGDPGETLRFADA	25C	0.5	10.9662	0.540193		177	198	2	LISPGVGAQGGDPGETLRFADA	35C	0.5	11.8682	0.500028		177	198	2	LISPGVGAQGGDPGETLRFADA	45C	0.5	12.672	0.489352		177	198	2	LISPGVGAQGGDPGETLRFADA	50C
199	206	2	IIVGRSIY	15C	0.75	3.08445	0.242207		177	198	2	LISPGVGAQGGDPGETLRFADA	20C	0.75	10.609	0.753983		177	198	2	LISPGVGAQGGDPGETLRFADA	25C	0.75	11.4222	0.476387		177	198	2	LISPGVGAQGGDPGETLRFADA	35C	0.75	12.2823	0.461389		177	198	2	LISPGVGAQGGDPGETLRFADA	45C	0.75	13.105	0.576545		177	198	2	LISPGVGAQGGDPGETLRFADA	50C
199	206	2	IIVGRSIY	15C	1	3.23332	0.0133777		177	198	2	LISPGVGAQGGDPGETLRFADA	20C	1	10.8488	0.796181		177	198	2	LISPGVGAQGGDPGETLRFADA	25C	1	11.8342	0.452491		177	198	2	LISPGVGAQGGDPGETLRFADA	35C	1	12.4669	0.512485		177	198	2	LISPGVGAQGGDPGETLRFADA	45C	1	13.0157	1.08267		177	198	2	LISPGVGAQGGDPGETLRFADA	50C
199	206	2	IIVGRSIY	15C	2	3.26667	0.00891849		177	198	2	LISPGVGAQGGDPGETLRFADA	20C	2	11.6456	0.701362		177	198	2	LISPGVGAQGGDPGETLRFADA	25C	2	12.2593	0.490877		177	198	2	LISPGVGAQGGDPGETLRFADA	35C	2	13.0962	0.510197		177	198	2	LISPGVGAQGGDPGETLRFADA	45C	2	14.2957	0.534347		177	198	2	LISPGVGAQGGDPGETLRFADA	50C
199	206	2	IIVGRSIY	15C	5	3.25522	0.0312147		177	198	2	LISPGVGAQGGDPGETLRFADA	20C	5	12.4962	0.562055		177	198	2	LISPGVGAQGGDPGETLRFADA	25C	5	13.102	0.586968		177	198	2	LISPGVGAQGGDPGETLRFADA	35C	5	14.3337	0.493927		177	198	2	LISPGVGAQGGDPGETLRFADA	45C	5	15.6964	0.431646		177	198	2	LISPGVGAQGGDPGETLRFADA	50C
199	206	2	IIVGRSIY	15C	10	3.29738	0.0377862		177	198	2	LISPGVGAQGGDPGETLRFADA	20C	10	13.0639	0.86558		177	198	2	LISPGVGAQGGDPGETLRFADA	25C	10	13.94	0.23921		177	198	2	LISPGVGAQGGDPGETLRFADA	35C	10	15.3081	0.32437		177	198	2	LISPGVGAQGGDPGETLRFADA	45C	10	16.0918	0.473337		177	198	2	LISPGVGAQGGDPGETLRFADA	50C
199	206	2	IIVGRSIY	15C	30	3.39844	0.00704091		177	198	2	LISPGVGAQGGDPGETLRFADA	20C	30	14.412	1.21537		177	198	2	LISPGVGAQGGDPGETLRFADA	25C	30	15.3951	0.130663		177	198	2	LISPGVGAQGGDPGETLRFADA	35C	30	16.0197	0.542227		177	198	2	LISPGVGAQGGDPGETLRFADA	45C	30	16.6665	0.336826		177	198	2	LISPGVGAQGGDPGETLRFADA	50C
199	206	2	IIVGRSIY	15C	60	3.54349	0.0272248		177	198	2	LISPGVGAQGGDPGETLRFADA	20C	60	15.4799	0.874986		177	198	2	LISPGVGAQGGDPGETLRFADA	25C	60	16.129	0.705937		177	198	2	LISPGVGAQGGDPGETLRFADA	35C	60	15.9761	0.686872		177	198	2	LISPGVGAQGGDPGETLRFADA	45C	60	16.8951	0.428342		177	198	2	LISPGVGAQGGDPGETLRFADA	50C
199	206	2	IIVGRSIY	15C	90	3.56457	0.12791		177	198	2	LISPGVGAQGGDPGETLRFADA	20C	90	15.7873	0.583155		177	198	2	LISPGVGAQGGDPGETLRFADA	25C	90	15.6865	0.713055		177	198	2	LISPGVGAQGGDPGETLRFADA	35C	90	16.5906	0.213789		177	198	2	LISPGVGAQGGDPGETLRFADA	45C	90	16.9805	0.551633		177	198	2	LISPGVGAQGGDPGETLRFADA	50C
199	206	2	IIVGRSIY	15C	120	3.87822	0.0711132		177	198	2	LISPGVGAQGGDPGETLRFADA	20C	120	16.0695	0.581629		177	198	2	LISPGVGAQGGDPGETLRFADA	25C	120	16.4348	0.502316		177	198	2	LISPGVGAQGGDPGETLRFADA	35C	120	16.9201	0.058468		177	198	2	LISPGVGAQGGDPGETLRFADA	45C	120	16.8908	0.34852		177	198	2	LISPGVGAQGGDPGETLRFADA	50C
199	206	2	IIVGRSIY	15C	180	4.09479	0.0319188		177	198	2	LISPGVGAQGGDPGETLRFADA	20C	180	15.843	0.920235		177	198	2	LISPGVGAQGGDPGETLRFADA	25C	180	16.4776	0.698565		177	198	2	LISPGVGAQGGDPGETLRFADA	35C	180	16.9449	0.463677		177	198	2	LISPGVGAQGGDPGETLRFADA	45C	180	16.8592	0.817789		177	198	2	LISPGVGAQGGDPGETLRFADA	50C
199	206	2	IIVGRSIY	15C	240	4.29029	0.0910624		177	198	2	LISPGVGAQGGDPGETLRFADA	20C	240	16.3282	0.224975		177	198	2	LISPGVGAQGGDPGETLRFADA	25C	240	16.5586	0.596628		177	198	2	LISPGVGAQGGDPGETLRFADA	35C	240	16.6731	0.812451		177	198	2	LISPGVGAQGGDPGETLRFADA	45C	240	16.8119	0.309118		177	198	2	LISPGVGAQGGDPGETLRFADA	50C
205	220	2	IYLADNPAAAAAGIIE	15C	0	0	0		199	206	2	IIVGRSIY	20C	0	0	0		199	206	2	IIVGRSIY	25C	0	0	0		199	206	2	IIVGRSIY	35C	0	0	0		199	206	2	IIVGRSIY	45C	0	0	0		199	206	2	IIVGRSIY	50C
205	220	2	IYLADNPAAAAAGIIE	15C	0.166667	1.18603	0.0367291		199	206	2	IIVGRSIY	20C	0.166667	3.22718	0.0647764		199	206	2	IIVGRSIY	25C	0.166667	3.27116	0.0330923		199	206	2	IIVGRSIY	35C	0.166667	3.03434	0.0403679		199	206	2	IIVGRSIY	45C	0.166667	3.20925	0.0300412		199	206	2	IIVGRSIY	50C
205	220	2	IYLADNPAAAAAGIIE	15C	0.333333	1.16563	0.0372732		199	206	2	IIVGRSIY	20C	0.333333	3.1983	0.013143		199	206	2	IIVGRSIY	25C	0.333333	3.06985	0.164288		199	206	2	IIVGRSIY	35C	0.333333	3.27414	0.0603171		199	206	2	IIVGRSIY	45C	0.333333	3.36558	0.0492864		199	206	2	IIVGRSIY	50C
205	220	2	IYLADNPAAAAAGIIE	15C	0.5	1.3103	0.0677447		199	206	2	IIVGRSIY	20C	0.5	3.1359	0.0638376		199	206	2	IIVGRSIY	25C	0.5	3.23713	0.0990421		199	206	2	IIVGRSIY	35C	0.5	3.27896	0.0854297		199	206	2	IIVGRSIY	45C	0.5	3.43943	0.160298		199	206	2	IIVGRSIY	50C
205	220	2	IYLADNPAAAAAGIIE	15C	0.75	1.47229	0.43558		199	206	2	IIVGRSIY	20C	0.75	3.26535	0.0187758		199	206	2	IIVGRSIY	25C	0.75	3.25738	0.0671233		199	206	2	IIVGRSIY	35C	0.75	3.28676	0.117114		199	206	2	IIVGRSIY	45C	0.75	3.59444	0.115236		199	206	2	IIVGRSIY	50C
205	220	2	IYLADNPAAAAAGIIE	15C	1	1.19603	0.00680168		199	206	2	IIVGRSIY	20C	1	3.22336	0.0988074		199	206	2	IIVGRSIY	25C	1	3.27813	0.087542		199	206	2	IIVGRSIY	35C	1	3.34119	0.105848		199	206	2	IIVGRSIY	45C	1	3.61004	0.288912		199	206	2	IIVGRSIY	50C
205	220	2	IYLADNPAAAAAGIIE	15C	2	1.21257	0.128688		199	206	2	IIVGRSIY	20C	2	3.29124	0.0558579		199	206	2	IIVGRSIY	25C	2	3.29538	0.108195		199	206	2	IIVGRSIY	35C	2	3.46151	0.103267		199	206	2	IIVGRSIY	45C	2	4.11388	0.105379		199	206	2	IIVGRSIY	50C
205	220	2	IYLADNPAAAAAGIIE	15C	5	1.40207	0.0272067		199	206	2	IIVGRSIY	20C	5	3.31414	0.0276942		199	206	2	IIVGRSIY	25C	5	3.39098	0.116175		199	206	2	IIVGRSIY	35C	5	3.80387	0.187992		199	206	2	IIVGRSIY	45C	5	4.82915	0.1434		199	206	2	IIVGRSIY	50C
205	220	2	IYLADNPAAAAAGIIE	15C	10	1.49864	0.0935911		199	206	2	IIVGRSIY	20C	10	3.34484	0.169217		199	206	2	IIVGRSIY	25C	10	3.53635	0.0692356		199	206	2	IIVGRSIY	35C	10	4.21627	0.160063		199	206	2	IIVGRSIY	45C	10	5.26263	0.11993		199	206	2	IIVGRSIY	50C
205	220	2	IYLADNPAAAAAGIIE	15C	30	1.94535	0.0304715		199	206	2	IIVGRSIY	20C	30	3.52689	0.335617		199	206	2	IIVGRSIY	25C	30	3.92884	0.0647764		199	206	2	IIVGRSIY	35C	30	5.05584	0.230238		199	206	2	IIVGRSIY	45C	30	5.68283	0.0903583		199	206	2	IIVGRSIY	50C
205	220	2	IYLADNPAAAAAGIIE	15C	60	2.31126	0.223639		199	206	2	IIVGRSIY	20C	60	3.77267	0.357913		199	206	2	IIVGRSIY	25C	60	4.45309	0.19738		199	206	2	IIVGRSIY	35C	60	5.38709	0.230707		199	206	2	IIVGRSIY	45C	60	5.67751	0.122747		199	206	2	IIVGRSIY	50C
205	220	2	IYLADNPAAAAAGIIE	15C	90	2.87724	0.299274		199	206	2	IIVGRSIY	20C	90	3.94029	0.464935		199	206	2	IIVGRSIY	25C	90	4.65473	0.161941		199	206	2	IIVGRSIY	35C	90	5.58375	0.121104		199	206	2	IIVGRSIY	45C	90	5.65976	0.0713479		199	206	2	IIVGRSIY	50C
205	220	2	IYLADNPAAAAAGIIE	15C	120	3.57251	0.1763		199	206	2	IIVGRSIY	20C	120	4.11023	0.469629		199	206	2	IIVGRSIY	25C	120	5.02232	0.206299		199	206	2	IIVGRSIY	35C	120	5.72431	0.036378		199	206	2	IIVGRSIY	45C	120	5.69444	0.0819092		199	206	2	IIVGRSIY	50C
205	220	2	IYLADNPAAAAAGIIE	15C	180	4.12175	0.425785		199	206	2	IIVGRSIY	20C	180	4.35568	0.644478		199	206	2	IIVGRSIY	25C	180	5.28951	0.140114		199	206	2	IIVGRSIY	35C	180	5.7049	0.0943482		199	206	2	IIVGRSIY	45C	180	5.66357	0.153727		199	206	2	IIVGRSIY	50C
205	220	2	IYLADNPAAAAAGIIE	15C	240	5.22833	0.0818922		199	206	2	IIVGRSIY	20C	240	4.62901	0.609977		199	206	2	IIVGRSIY	25C	240	5.43771	0.112655		199	206	2	IIVGRSIY	35C	240	5.70042	0.218503		199	206	2	IIVGRSIY	45C	240	5.62906	0.0316841		199	206	2	IIVGRSIY	50C
221	228	2	SIKDLLNP	15C	0	0	0		205	220	2	IYLADNPAAAAAGIIE	20C	0	0	0		205	220	2	IYLADNPAAAAAGIIE	25C	0	0	0		205	220	2	IYLADNPAAAAAGIIE	35C	0	0	0		205	220	2	IYLADNPAAAAAGIIE	45C	0	0	0		205	220	2	IYLADNPAAAAAGIIE	50C
221	228	2	SIKDLLNP	15C	0.166667	1.3782	0.00499334		205	220	2	IYLADNPAAAAAGIIE	20C	0.166667	1.10811	0.016324		205	220	2	IYLADNPAAAAAGIIE	25C	0.166667	1.01942	0.0857012		205	220	2	IYLADNPAAAAAGIIE	35C	0.166667	1.47748	0.316686		205	220	2	IYLADNPAAAAAGIIE	45C	0.166667	1.41496	0.149909		205	220	2	IYLADNPAAAAAGIIE	50C
221	228	2	SIKDLLNP	15C	0.333333	1.58769	0.0565912		205	220	2	IYLADNPAAAAAGIIE	20C	0.333333	1.17102	0.0214933		205	220	2	IYLADNPAAAAAGIIE	25C	0.333333	1.73912	0.649152		205	220	2	IYLADNPAAAAAGIIE	35C	0.333333	1.26913	0.319679		205	220	2	IYLADNPAAAAAGIIE	45C	0.333333	1.59022	0.296553		205	220	2	IYLADNPAAAAAGIIE	50C
221	228	2	SIKDLLNP	15C	0.5	1.77939	0.0493092		205	220	2	IYLADNPAAAAAGIIE	20C	0.5	1.2372	0.0144196		205	220	2	IYLADNPAAAAAGIIE	25C	0.5	1.20373	0.113996		205	220	2	IYLADNPAAAAAGIIE	35C	0.5	1.32723	0.0465235		205	220	2	IYLADNPAAAAAGIIE	45C	0.5	1.76663	0.181469		205	220	2	IYLADNPAAAAAGIIE	50C
221	228	2	SIKDLLNP	15C	0.75	1.95461	0.119424		205	220	2	IYLADNPAAAAAGIIE	20C	0.75	1.10465	0.143651		205	220	2	IYLADNPAAAAAGIIE	25C	0.75	1.12139	0.0345525		205	220	2	IYLADNPAAAAAGIIE	35C	0.75	1.62273	0.383343		205	220	2	IYLADNPAAAAAGIIE	45C	0.75	2.00941	0.164057		205	220	2	IYLADNPAAAAAGIIE	50C
221	228	2	SIKDLLNP	15C	1	2.19676	0.0199734		205	220	2	IYLADNPAAAAAGIIE	20C	1	1.22873	0.128688		205	220	2	IYLADNPAAAAAGIIE	25C	1	1.26683	0.00843408		205	220	2	IYLADNPAAAAAGIIE	35C	1	1.4569	0.128688		205	220	2	IYLADNPAAAAAGIIE	45C	1	2.23719	0.0236698		205	220	2	IYLADNPAAAAAGIIE	50C
221	228	2	SIKDLLNP	15C	2	2.79273	0.0114431		205	220	2	IYLADNPAAAAAGIIE	20C	2	1.22335	0.0835246		205	220	2	IYLADNPAAAAAGIIE	25C	2	1.20757	0.0514207		205	220	2	IYLADNPAAAAAGIIE	35C	2	1.76221	0.0979442		205	220	2	IYLADNPAAAAAGIIE	45C	2	3.10175	0.0775391		205	220	2	IYLADNPAAAAAGIIE	50C
221	228	2	SIKDLLNP	15C	5	3.65293	0.11984		205	220	2	IYLADNPAAAAAGIIE	20C	5	1.30626	0.0740023		205	220	2	IYLADNPAAAAAGIIE	25C	5	1.56213	0.101753		205	220	2	IYLADNPAAAAAGIIE	35C	5	2.76509	0.489993		205	220	2	IYLADNPAAAAAGIIE	45C	5	5.52074	0.0454352		205	220	2	IYLADNPAAAAAGIIE	50C
221	228	2	SIKDLLNP	15C	10	4.16358	0.0255909		205	220	2	IYLADNPAAAAAGIIE	20C	10	1.46652	0.21194		205	220	2	IYLADNPAAAAAGIIE	25C	10	1.91246	0.145556		205	220	2	IYLADNPAAAAAGIIE	35C	10	3.80182	0.794436		205	220	2	IYLADNPAAAAAGIIE	45C	10	7.15502	0.176844		205	220	2	IYLADNPAAAAAGIIE	50C
221	228	2	SIKDLLNP	15C	30	4.69526	0.0909204		205	220	2	IYLADNPAAAAAGIIE	20C	30	2.06001	0.510398		205	220	2	IYLADNPAAAAAGIIE	25C	30	3.18813	0.0467956		205	220	2	IYLADNPAAAAAGIIE	35C	30	6.7262	0.724515		205	220	2	IYLADNPAAAAAGIIE	45C	30	10.518	0.0633917		205	220	2	IYLADNPAAAAAGIIE	50C
221	228	2	SIKDLLNP	15C	60	4.8156	0.082182		205	220	2	IYLADNPAAAAAGIIE	20C	60	2.95766	0.808584		205	220	2	IYLADNPAAAAAGIIE	25C	60	4.76161	0.112364		205	220	2	IYLADNPAAAAAGIIE	35C	60	8.79949	0.746008		205	220	2	IYLADNPAAAAAGIIE	45C	60	12.0067	0.142291		205	220	2	IYLADNPAAAAAGIIE	50C
221	228	2	SIKDLLNP	15C	90	4.78221	0.165612		205	220	2	IYLADNPAAAAAGIIE	20C	90	3.84819	0.770766		205	220	2	IYLADNPAAAAAGIIE	25C	90	6.07191	0.0511486		205	220	2	IYLADNPAAAAAGIIE	35C	90	9.47301	0.923668		205	220	2	IYLADNPAAAAAGIIE	45C	90	12.1908	0.288935		205	220	2	IYLADNPAAAAAGIIE	50C
221	228	2	SIKDLLNP	15C	120	4.9052	0.0386984		205	220	2	IYLADNPAAAAAGIIE	20C	120	4.13099	1.06514		205	220	2	IYLADNPAAAAAGIIE	25C	120	6.60789	0.1763		205	220	2	IYLADNPAAAAAGIIE	35C	120	10.3051	0.710095		205	220	2	IYLADNPAAAAAGIIE	45C	120	12.4299	0.230985		205	220	2	IYLADNPAAAAAGIIE	50C
221	228	2	SIKDLLNP	15C	180	4.97699	0.176431		205	220	2	IYLADNPAAAAAGIIE	20C	180	5.18793	1.19356		205	220	2	IYLADNPAAAAAGIIE	25C	180	7.81988	0.313421		205	220	2	IYLADNPAAAAAGIIE	35C	180	11.3274	0.347158		205	220	2	IYLADNPAAAAAGIIE	45C	180	12.6296	0.154806		205	220	2	IYLADNPAAAAAGIIE	50C
221	228	2	SIKDLLNP	15C	240	4.90034	0.0301681		205	220	2	IYLADNPAAAAAGIIE	20C	240	6.09519	1.37965		205	220	2	IYLADNPAAAAAGIIE	25C	240	8.64347	0.184189		205	220	2	IYLADNPAAAAAGIIE	35C	240	11.9763	0.667381		205	220	2	IYLADNPAAAAAGIIE	45C	240	12.8124	0.608614		205	220	2	IYLADNPAAAAAGIIE	50C
[truncated: 3 more columns]
